# Supplementary material for: Placental hormone profiles as predictors of preterm birth in twin pregnancy: A prospective cohort study
Source: PLoS One. 2017 Mar 9;12(3):e0173732. doi: 10.1371/journal.pone.0173732 (PMC5344513; doi:10.1371/journal.pone.0173732)
Supplement: S1 File — (XLSX) [file pone.0173732.s003.xlsx]

## Sheet: Data
ID	Days gest at delivery	Days sample gest	Original Gestation sampling (weeks)	Serum E3 nmol/l	Serum E2 nmol/l	Serum P4 nmol/l	P:E2	P:E3	E3:E2	CRH pmol/L	Saliva E2 nmol/l	Saliva P4 nmol/l	Saliva E3 nmol/l	P:E2	P:E3	E3:E2	Gest Delivery	Weeks	Preterm or term (37)	Preterm or term (34)	Labour?	PROM / PPROM?	Method of Delivery (T1)	Method of Delivery (T2)	Chorionicity	Complications	Age	Currently smoking?	Ever smoked?	BMI	BMI category	Para	Miscarriages / ToP	T1 BW (g)	T2 BW (g)	EBL (mls)
1001	258	144	20	54	33.1335	247.253	7.46232	4.57876	1.62977	-999	-999	-999	-999	-999	-999	-999	36	2	1	2	3	2	1	1	1	12	37	2	2	29.3	2	3	1	2800	2800	600
1001	258	200	28	86	45.8912	375.252	8.17698	4.36339	1.874	68.9837	2.60641	3.87972	2.63665	1.48853	1.47146	1.0116	36	2	1	2	3	2	1	1	1	12	37	2	2	29.3	2	3	1	2800	2800	600
1001	258	228	32	114	45.0193	431.301	9.58036	3.78334	2.53225	169.052	1.89791	3.2437	6.70229	1.70909	0.483969	3.53141	36	2	1	2	3	2	1	1	1	12	37	2	2	29.3	2	3	1	2800	2800	600
1002	258	144	20	43	25.9744	225.787	8.69266	5.25086	1.65547	-999	-999	-999	-999	-999	-999	-999	37	3	2	2	3	2	1	1	2	12	31	2	2	27.3	2	1	0	2730	2790	350
1002	258	179	24	84	34.0972	360.146	10.5623	4.28746	2.46355	22.9897	1.32156	2.95749	1.16789	2.23788	2.53233	0.883722	37	3	2	2	3	2	1	1	2	12	31	2	2	27.3	2	1	0	2730	2790	350
1002	258	207	28	105	37.0342	477.015	12.8804	4.543	2.83521	-999	2.2026	4.35674	2.4432	1.978	1.78321	1.10924	37	3	2	2	3	2	1	1	2	12	31	2	2	27.3	2	1	0	2730	2790	350
1002	258	235	32	111	37.126	717.51	19.3263	6.46405	2.98982	-999	1.65929	5.37437	2.19445	3.23895	2.44907	1.32252	37	3	2	2	3	2	1	1	2	12	31	2	2	27.3	2	1	0	2730	2790	350
1002	258	249	34	142	46.7632	835.969	17.8766	5.8871	3.03658	-999	5.55055	25.7588	5.96	4.64077	4.32195	1.07377	37	3	2	2	3	2	1	1	2	12	31	2	2	27.3	2	1	0	2730	2790	350
1002	258	263	36	222	52.4078	874.528	16.687	3.93931	4.23601	738.85	1.3803	6.233	5.28	4.5157	1.18049	3.82527	37	3	2	2	3	2	1	1	2	12	31	2	2	27.3	2	1	0	2730	2790	350
1003	248	104	14	23	4.40556	175.701	39.8815	7.63915	5.22068	-999	-999	-999	-999	-999	-999	-999	35	2	1	2	1	2	2	2	1	12	39	2	2	23.9	3	0	0	1960	2050	1100
1003	248	139	19	34	7.52616	275.476	36.6025	8.10224	4.51757	30.1703	0.319377	1.46285	0.183356	4.58031	7.97815	0.574107	35	2	1	2	1	2	2	2	1	12	39	2	2	23.9	3	0	0	1960	2050	1100
1003	248	167	23	42	6.14943	370.482	60.2465	8.82099	6.8299	-999	0.22026	1.62185	0.115777	7.36335	14.0084	0.525637	35	2	1	2	1	2	2	2	1	12	39	2	2	23.9	3	0	0	1960	2050	1100
1003	248	181	25	48	4.95626	453.562	91.513	9.4492	9.68473	-999	0.238615	1.84446	0.227705	7.72985	8.10022	0.954276	35	2	1	2	1	2	2	2	1	12	39	2	2	23.9	3	0	0	1960	2050	1100
1003	248	195	28	74	6.56245	673.386	102.612	9.09981	11.2763	245.552	0.282667	3.49811	0.255201	12.3754	13.7073	0.902833	35	2	1	2	1	2	2	2	1	12	39	2	2	23.9	3	0	0	1960	2050	1100
1003	248	223	31	63	6.56245	612.567	93.3442	9.72328	9.60007	-999	0.278996	3.94332	0.319036	14.134	12.3601	1.14351	35	2	1	2	1	2	2	2	1	12	39	2	2	23.9	3	0	0	1960	2050	1100
1005	226	146	20	90	16.1078	320.793	19.9153	3.56436	5.58735	-999	0.312035	1.43104	0.368447	4.58617	3.884	1.18079	32	1	1	1	1	2	2	2	1	12	33	2	2	23.4	3	2	2	1925	2185	800
1005	226	195	27	82	21.8901	376.842	17.2152	4.59563	3.74598	116.407	0.763568	3.43451	1.55846	4.49797	2.20378	2.04102	32	1	1	1	1	2	2	2	1	12	33	2	2	23.4	3	2	2	1925	2185	800
1005	226	223	31	159	30.6554	570.033	18.5949	3.58511	5.1867	314.164	0.190892	1.39924	-999	7.33003	-0.00140064	-999	32	1	1	1	1	2	2	2	1	12	33	2	2	23.4	3	2	2	1925	2185	800
1006	234	103	14	48	16.7962	191.204	11.3837	3.98341	2.85779	3.44057	0.411152	1.71725	0.105929	4.17669	16.2113	0.25764	32	1	1	1	1	2	3	6	1	12	17	2	2	19.8	3	0	0	2055	2215	-999
1006	234	138	19	77	26.8923	187.626	6.97694	2.4367	2.86328	-999	0.767239	2.00346	0.305929	2.61126	6.54878	0.398741	32	1	1	1	1	2	3	6	1	12	17	2	2	19.8	3	0	0	2055	2215	-999
1006	234	201	28	129	35.0609	397.91	11.3491	3.08457	3.67931	41.6793	1.00585	4.83375	0.852115	4.80562	5.67265	0.847156	32	1	1	1	1	2	3	6	1	12	17	2	2	19.8	3	0	0	2055	2215	-999
1007	264	138	19	28	26.8464	301.314	11.2237	10.7612	1.04297	15.6939	2.79363	2.06706	0.453537	0.739921	4.55766	0.162347	37	3	2	2	3	2	1	1	2	12	31	2	2	20.1	3	1	1	-999	-999	500
1007	264	166	23	32	23.0833	322.383	13.9661	10.0745	1.38628	-999	3.20111	3.81612	1.65985	1.19212	2.29908	0.518522	37	3	2	2	3	2	1	1	2	12	31	2	2	20.1	3	1	1	-999	-999	500
1007	264	180	25	62	39.7418	414.606	10.4325	6.68719	1.56007	-999	-999	-999	1.60111	-999	-999	-999	37	3	2	2	3	2	1	1	2	12	31	2	2	20.1	3	1	1	-999	-999	500
1007	264	194	27	71	34.0513	454.357	13.3433	6.39939	2.08509	-999	3.56454	4.99276	2.49466	1.40067	2.00138	0.699855	37	3	2	2	3	2	1	1	2	12	31	2	2	20.1	3	1	1	-999	-999	500
1007	264	208	29	92	21.4312	428.121	19.9765	4.65349	4.2928	-999	3.06896	4.67475	2.9277	1.52324	1.59673	0.953974	37	3	2	2	3	2	1	1	2	12	31	2	2	20.1	3	1	1	-999	-999	500
1007	264	222	31	74	31.2519	511.201	16.3574	6.90812	2.36785	261.535	1.71803	4.26133	1.69	2.48036	2.5215	0.983686	37	3	2	2	3	2	1	1	2	12	31	2	2	20.1	3	1	1	-999	-999	500
1007	264	236	33	71	28.1772	433.289	15.3773	6.10266	2.51977	-999	2.74224	7.82305	1.66	2.8528	4.71268	0.605345	37	3	2	2	3	2	1	1	2	12	31	2	2	20.1	3	1	1	-999	-999	500
1007	264	250	35	191	55.299	682.926	12.3497	3.57553	3.45395	-999	4.39786	7.95025	3.73	1.80776	2.13143	0.84814	37	3	2	2	3	2	1	1	2	12	31	2	2	20.1	3	1	1	-999	-999	500
1008	171	81	11	14	6.42478	267.923	41.7016	19.1374	2.17906	5.50701	0.278996	3.87972	0.1	13.906	38.7972	0.358428	24	1	1	1	1	2	2	2	1	12	48	2	2	26.4	2	1	10	670	800	9000
1008	171	147	20	53	10.0043	439.649	43.946	8.29526	5.29773	27.7422	-999	-999	-999	-999	-999	-999	24	1	1	1	1	2	2	2	1	12	48	2	2	26.4	2	1	10	670	800	9000
1009	267	113	16	26	8.71934	171.328	19.6492	6.58953	2.98188	-999	0.921421	2.06706	0.307698	2.24334	6.71784	0.333938	38	3	2	2	3	2	1	1	1	12	24	2	2	32.3	1	0	1	3412	2970	500
1009	267	141	20	48	11.7023	143.105	12.2288	2.98134	4.10177	-999	1.53815	2.35327	0.925243	1.52994	2.54341	0.60153	38	3	2	2	3	2	1	1	1	12	24	2	2	32.3	1	0	1	3412	2970	500
1009	267	197	28	94	15.19	344.246	22.6627	3.66219	6.18828	-999	1.7474	5.85138	2.21	3.34863	2.64769	1.26474	38	3	2	2	3	2	1	1	1	12	24	2	2	32.3	1	0	1	3412	2970	500
1009	267	225	32	106	13.6297	372.867	27.3569	3.51761	7.77713	38.8829	1.63727	4.13413	3.58	2.52502	1.15478	2.18657	38	3	2	2	3	2	1	1	1	12	24	2	2	32.3	1	0	1	3412	2970	500
1009	267	253	36	229	33.5924	476.22	14.1764	2.07956	6.81702	-999	2.64679	6.01039	10.21	2.27082	0.588677	3.8575	38	3	2	2	3	2	1	1	1	12	24	2	2	32.3	1	0	1	3412	2970	500
1010	244	141	20	53	9.31592	132.372	14.2092	2.49758	5.68918	-999	0.602044	2.03526	0.67982	3.38059	2.99383	1.12919	34	2	1	2	1	2	4	4	1	4	30	1	1	40.4	1	1	1	2200	2370	400
1010	244	162	23	70	16.3832	162.185	9.89949	2.31693	4.27268	31.8194	0.583689	1.43104	0.738003	2.45173	1.93908	1.26438	34	2	1	2	1	2	4	4	1	4	30	1	1	40.4	1	1	1	2200	2370	400
1010	244	197	28	119	22.2573	313.637	14.0915	2.63561	5.34657	-999	0.998512	4.92915	2.06917	4.9365	2.38218	2.07226	34	2	1	2	1	2	4	4	1	4	30	1	1	40.4	1	1	1	2200	2370	400
1010	244	225	32	140	30.0129	390.755	13.0196	2.79111	4.66466	711.279	1.00218	4.42034	2.44116	4.41071	1.81075	2.43584	34	2	1	2	1	2	4	4	1	4	30	1	1	40.4	1	1	1	2200	2370	400
1011	267	110	15	26	3.90076	236.52	60.6344	9.09692	6.66537	-999	0.282667	2.09887	0.0485437	7.42522	43.2366	0.171735	37	3	2	2	3	2	1	1	1	12	35	2	2	26.5	2	2	0	2850	2160	500
1011	267	145	20	79	18.127	275.476	15.197	3.48704	4.35813	6.84185	0.594702	4.64295	0.540915	7.80718	8.5835	0.909557	37	3	2	2	3	2	1	1	1	12	35	2	2	26.5	2	2	0	2850	2160	500
1011	267	194	27	110	12.1612	396.32	32.5889	3.60291	9.04517	-999	1.03522	14.2786	0.647	13.7928	22.069	0.624987	37	3	2	2	3	2	1	1	1	12	35	2	2	26.5	2	2	0	2850	2160	500
1011	267	222	31	187	21.9819	577.586	26.2755	3.08869	8.507	-999	1.72537	7.69584	2.22	4.4604	3.4666	1.28668	37	3	2	2	3	2	1	1	1	12	35	2	2	26.5	2	2	0	2850	2160	500
1011	267	250	35	295	37.4932	810.13	21.6074	2.7462	7.8681	-999	1.57486	10.2399	4.68	6.50212	2.18802	2.97169	37	3	2	2	3	2	1	1	1	12	35	2	2	26.5	2	2	0	2850	2160	500
1011	267	264	37	390	29.554	1146.03	38.7775	2.93853	13.1962	1263.22	2.50362	8.52267	18.55	3.40414	0.459443	7.40927	37	3	2	2	3	2	1	1	1	12	35	2	2	26.5	2	2	0	2850	2160	500
1012	217	92	13	32	8.53577	178.881	20.9566	5.59002	3.74893	3.45071	0.781923	2.09887	0.0624133	2.68424	33.6285	0.0798203	31	1	1	1	1	1	2	2	1	12	34	2	2	21	3	0	0	1370	1730	900
1012	217	141	20	77	18.6318	324.768	17.4308	4.21776	4.13271	10.6674	2.12918	10.5579	1.543	4.95868	6.84249	0.72469	31	1	1	1	1	1	2	2	1	12	34	2	2	21	3	0	0	1370	1730	900
1013	271	144	20	90	14.6852	314.83	21.4386	3.49811	6.12862	-999	0.803949	1.81266	0.253121	2.25469	7.16124	0.314847	38	3	2	2	1	2	4	4	1	12	32	2	2	22.8	3	1	1	2970	3200	400
1013	271	200	28	127	22.349	447.997	20.0455	3.52753	5.68257	142.491	0.921421	4.70655	0.957004	5.10792	4.918	1.03862	38	3	2	2	1	2	4	4	1	12	32	2	2	22.8	3	1	1	2970	3200	400
1013	271	228	32	97	26.6169	632.045	23.746	6.51593	3.6443	-999	1.33624	4.07053	1.81692	3.04625	2.24034	1.35972	38	3	2	2	1	2	4	4	1	12	32	2	2	22.8	3	1	1	2970	3200	400
1013	271	256	36	310	58.0983	824.838	14.1973	2.66077	5.33578	1084.92	-999	-999	-999	-999	-999	-999	38	3	2	2	1	2	4	4	1	12	32	2	2	22.8	3	1	1	2970	3200	400
1014	245	117	16	22	34.0513	314.83	9.24575	14.3105	0.646084	24.37	2.33476	4.67475	0.350208	2.00224	13.3485	0.149998	35	2	1	2	3	2	1	1	1	1	32	2	1	21.1	3	0	0	2170	2420	500
1014	245	138	19	51	39.3288	404.27	10.2792	7.92687	1.29676	-999	2.16589	5.56517	0.710818	2.56946	7.82925	0.328188	35	2	1	2	3	2	1	1	1	1	32	2	1	21.1	3	0	0	2170	2420	500
1014	245	201	28	63	39.3288	580.766	14.7669	9.2185	1.60188	-999	3.22681	11.7028	2.31	3.62673	5.06613	0.715878	35	2	1	2	3	2	1	1	1	1	32	2	1	21.1	3	0	0	2170	2420	500
1014	245	229	32	115	38.7781	634.032	16.3503	5.51333	2.96559	-999	3.64163	10.9077	2.34	2.99529	4.66143	0.642569	35	2	1	2	3	2	1	1	1	1	32	2	1	21.1	3	0	0	2170	2420	500
1014	245	243	34	173	47.2221	761.634	16.1288	4.40251	3.66354	2206.25	5.53954	17.2679	10.5	3.11722	1.64457	1.89546	35	2	1	2	3	2	1	1	1	1	32	2	1	21.1	3	0	0	2170	2420	500
1015	267	96	13	14	10.2796	215.849	20.9977	15.4178	1.36192	-999	0.363429	2.03526	0.09362	5.60017	21.7396	0.257602	38	3	2	2	3	2	1	1	1	12	34	2	2	34.1	1	1	1	2720	2910	1000
1015	267	145	20	43	14.1804	260.768	18.3893	6.06438	3.03236	16.82	0.602044	3.59351	0.495839	5.96885	7.24734	0.823593	38	3	2	2	3	2	1	1	1	12	34	2	2	34.1	1	1	1	2720	2910	1000
1015	267	201	28	79	22.3031	398.308	17.8588	5.04187	3.5421	-999	0.583689	2.89389	1.05409	4.95793	2.74539	1.80591	38	3	2	2	3	2	1	1	1	12	34	2	2	34.1	1	1	1	2720	2910	1000
1015	267	229	32	106	30.1047	521.934	17.3373	4.9239	3.52105	-999	0.983828	4.45214	3.17614	4.52532	1.40174	3.22835	38	3	2	2	3	2	1	1	1	12	34	2	2	34.1	1	1	1	2720	2910	1000
1015	267	257	36	160	38.6404	758.454	19.6285	4.74034	4.14074	1221.13	1.70701	5.91499	3	3.4651	1.97166	1.75745	38	3	2	2	3	2	1	1	1	12	34	2	2	34.1	1	1	1	2720	2910	1000
1016	266	131	18	56	26.7546	315.625	11.797	5.63616	2.0931	18.1137	0.921421	3.91152	0.183773	4.2451	21.2846	0.199445	37	3	2	2	3	2	1	1	1	12	36	2	1	20.5	3	0	0	2770	2100	0
1016	266	194	27	128	41.8069	518.754	12.4083	4.05276	3.06169	-999	1.38397	7.50504	2.4792	5.42284	3.02721	1.79137	37	3	2	2	3	2	1	1	1	12	36	2	1	20.5	3	0	0	2770	2100	0
1016	266	222	31	197	54.6106	826.826	15.1404	4.19709	3.60736	-999	1.84284	13.1656	4.42	7.14419	2.97865	2.39847	37	3	2	2	3	2	1	1	1	12	36	2	1	20.5	3	0	0	2770	2100	0
1016	266	250	35	420	55.4825	806.553	14.5371	1.92036	7.56995	2054.12	2.13285	13.5472	13.39	6.3517	1.01174	6.27798	37	3	2	2	3	2	1	1	1	12	36	2	1	20.5	3	0	0	2770	2100	0
1017	255	94	13	13	1.69798	112.496	66.253	8.65354	7.65617	-999	0.25697	4.07053	0.0797503	15.8405	51.0409	0.310349	35	2	1	2	3	2	2	2	1	2	37	1	1	20.4	3	0	0	1730	1890	500
1017	255	122	16	27	7.11314	146.682	20.6213	5.43267	3.79579	-999	-999	-999	-999	-999	-999	-999	35	2	1	2	3	2	2	2	1	2	37	1	1	20.4	3	0	0	1730	1890	500
1017	255	157	21	63	15.3736	243.675	15.8503	3.86786	4.09794	41.7204	0.47723	6.71001	0.592926	14.0603	11.3168	1.24243	35	2	1	2	3	2	2	2	1	2	37	1	1	20.4	3	0	0	1730	1890	500
1017	255	185	25	94	20.0545	331.128	16.5114	3.52264	4.68723	-999	-999	-999	-999	-999	-999	-999	35	2	1	2	3	2	2	2	1	2	37	1	1	20.4	3	0	0	1730	1890	500
1017	255	199	27	113	20.238	367.699	18.1687	3.25397	5.58354	-999	0.69749	11.0667	2.45492	15.8665	4.50798	3.51965	35	2	1	2	3	2	2	2	1	2	37	1	1	20.4	3	0	0	1730	1890	500
1017	255	227	31	116	18.1729	348.618	19.1834	3.00533	6.38312	-999	0.66078	11.8936	2.22261	17.9993	5.35118	3.36361	35	2	1	2	3	2	2	2	1	2	37	1	1	20.4	3	0	0	1730	1890	500
1017	255	241	33	172	15.0064	410.63	27.3636	2.38739	11.4617	-999	0.51394	4.42034	2.22607	8.60089	1.98571	4.33139	35	2	1	2	3	2	2	2	1	2	37	1	1	20.4	3	0	0	1730	1890	500
1017	255	255	35	96	10.555	415.798	39.3935	4.33123	9.09523	774.73	0.25697	4.45214	1.05062	17.3255	4.23761	4.08851	35	2	1	2	3	2	2	2	1	2	37	1	1	20.4	3	0	0	1730	1890	500
1018	263	140	20	70	14.8688	259.576	17.4578	3.70822	4.70786	13.1479	0.51394	2.98929	0.28086	5.81643	10.6434	0.546484	37	3	2	2	3	2	1	1	1	12	30	2	2	23	3	0	2	2950	2535	350
1018	263	158	22	107	17.8517	292.569	16.3889	2.73429	5.99383	-999	0.47723	2.79849	0.537448	5.86402	5.20699	1.12618	37	3	2	2	3	2	1	1	1	12	30	2	2	23	3	0	2	2950	2535	350
1018	263	196	28	121	24.5977	383.202	15.5788	3.16696	4.91916	-999	0.77091	4.22953	1.40777	5.48642	3.00443	1.82611	37	3	2	2	3	2	1	1	1	12	30	2	2	23	3	0	2	2950	2535	350
1018	263	221	31	224	31.4814	480.195	15.2533	2.14373	7.11531	-999	0.88104	3.1165	-999	3.53729	-999	-999	37	3	2	2	3	2	1	1	1	12	30	2	2	23	3	0	2	2950	2535	350
1018	263	256	36	315	49.5626	1060.17	21.3905	3.36561	6.35561	1850.4	1.28485	8.52267	-999	6.6332	-999	-999	37	3	2	2	3	2	1	1	1	12	30	2	2	23	3	0	2	2950	2535	350
1019	280	124	17	84	14.9147	156.62	10.5011	1.86452	5.63204	-999	0.51394	2.35327	0.18724	4.57889	12.5682	0.364323	38	3	2	2	1	2	4	4	1	12	33	2	2	37.2	1	2	0	3820	3340	350
1019	280	138	20	82	15.5112	190.408	12.2755	2.32205	5.28649	7.17708	0.47723	2.16247	0.235784	4.53129	9.17141	0.494067	38	3	2	2	1	2	4	4	1	12	33	2	2	37.2	1	2	0	3820	3340	350
1019	280	196	28	160	24.9189	293.762	11.7887	1.83601	6.42082	-999	0.77091	5.21536	1.1061	6.7652	4.71508	1.4348	38	3	2	2	1	2	4	4	1	12	33	2	2	37.2	1	2	0	3820	3340	350
1019	280	252	36	247	44.3768	708.765	15.9715	2.86949	5.56597	205.303	1.61524	11.8618	2.87	7.34366	4.13302	1.77683	38	3	2	2	1	2	4	4	1	12	33	2	2	37.2	1	2	0	3820	3340	350
1020	260	103	14	58	27.3512	240.098	8.77832	4.13961	2.12057	-999	1.54182	3.78432	0.111338	2.45445	33.9893	0.0722123	37	3	2	2	1	2	3	7	1	12	36	2	1	35.1	1	1	0	2990	3130	200
1020	260	138	19	77	31.5273	224.595	7.12381	2.91681	2.44233	8.18127	2.31273	3.59351	0.573994	1.5538	6.26054	0.248189	37	3	2	2	1	2	3	7	1	12	36	2	1	35.1	1	1	0	2990	3130	200
1020	260	194	27	182	43.2296	393.935	9.11263	2.16448	4.21008	-999	2.97351	5.75598	1.85971	1.93575	3.0951	0.625425	37	3	2	2	1	2	3	7	1	12	36	2	1	35.1	1	1	0	2990	3130	200
1020	260	222	31	198	57.9606	554.53	9.56735	2.80066	3.41611	-999	3.15706	7.53684	1.79	2.3873	4.21052	0.566983	37	3	2	2	1	2	3	7	1	12	36	2	1	35.1	1	1	0	2990	3130	200
1020	260	252	36	310	86.6886	716.715	8.2677	2.31198	3.57602	1525.88	5.21282	12.0208	7.19	2.306	1.67187	1.37929	37	3	2	2	1	2	3	7	1	12	36	2	1	35.1	1	1	0	2990	3130	200
1021	243	125	17	22	21.2476	251.228	11.8238	11.4194	1.03541	-999	0.66078	3.0529	0.253363	4.62014	12.0495	0.383431	34	2	1	2	3	2	1	1	2	1	35	2	2	23.1	3	0	0	2620	1880	500
1021	243	139	19	32	30.3341	322.383	10.6277	10.0745	1.05492	24.2799	0.58736	3.37091	0.454993	5.73908	7.4087	0.774641	34	2	1	2	3	2	1	1	2	1	35	2	2	23.1	3	0	0	2620	1880	500
1021	243	155	22	36	29.1409	286.607	9.83518	7.96129	1.23538	-999	-999	-999	-999	-999	-999	-999	34	2	1	2	3	2	1	1	2	1	35	2	2	23.1	3	0	0	2620	1880	500
1021	243	181	25	59	42.633	500.866	11.7483	8.48925	1.38391	-999	0.95446	4.86555	1.89598	5.0977	2.56625	1.98644	34	2	1	2	3	2	1	1	2	1	35	2	2	23.1	3	0	0	2620	1880	500
1021	243	202	28	65	44.6522	574.803	12.8729	8.84312	1.4557	-999	1.28485	6.90082	2.65111	5.37091	2.60299	2.06336	34	2	1	2	3	2	1	1	2	1	35	2	2	23.1	3	0	0	2620	1880	500
1021	243	230	32	109	54.9318	1046.65	19.0536	9.6023	1.98428	1064.25	3.34061	15.0101	5	4.49321	3.00201	1.49673	34	2	1	2	3	2	1	1	2	1	35	2	2	23.1	3	0	0	2620	1880	500
1022	232	104	14	20	8.85701	322.78	36.4435	16.139	2.2581	-999	0.44052	2.60768	0.0511442	5.91955	50.9868	0.1161	33	1	1	1	3	2	1	1	3	12	34	2	2	21.8	3	2	0	1680	1410	500
1022	232	139	19	38	19.2743	304.097	15.7773	8.00255	1.97153	60.5816	0.55065	3.02109	0.154924	5.48642	19.5005	0.281347	33	1	1	1	3	2	1	1	3	12	34	2	2	21.8	3	2	0	1680	1410	500
1022	232	167	23	75	19.2743	679.349	35.2463	9.05798	3.89119	-999	1.28485	6.61461	0.859951	5.14816	7.69184	0.669301	33	1	1	1	3	2	1	1	3	12	34	2	2	21.8	3	2	0	1680	1410	500
1022	232	195	27	69	34.8773	558.903	16.0248	8.10004	1.97836	-999	1.35827	8.30006	1.55385	6.11076	5.34161	1.14399	33	1	1	1	3	2	1	1	3	12	34	2	2	21.8	3	2	0	1680	1410	500
1022	232	209	29	87	36.6212	813.311	22.2087	9.3484	2.37567	-999	1.79879	13.7062	3.43391	7.61969	3.99143	1.90901	33	1	1	1	3	2	1	1	3	12	34	2	2	21.8	3	2	0	1680	1410	500
1022	232	223	31	83	39.1911	811.721	20.7118	9.77977	2.11783	1566.96	1.76208	14.1196	3.23835	8.01306	4.36014	1.8378	33	1	1	1	3	2	1	1	3	12	34	2	2	21.8	3	2	0	1680	1410	500
1023	245	143	20	28	7.11314	145.49	20.4536	5.19606	3.93637	13.3854	0.77091	2.25787	0.171047	2.92884	13.2003	0.221877	35	2	1	2	1	1	2	2	1	12	20	1	1	19.1	3	0	1	1760	2290	800
1023	245	171	24	55	22.1196	240.495	10.8725	4.37264	2.48648	-999	0.77091	2.44868	0.312656	3.17635	7.83186	0.405567	35	2	1	2	1	1	2	2	1	12	20	1	1	19.1	3	0	1	1760	2290	800
1023	245	199	28	47	16.3832	388.37	23.7054	8.26319	2.8688	125.286	-999	-999	-999	-999	-999	-999	35	2	1	2	1	1	2	2	1	12	20	1	1	19.1	3	0	1	1760	2290	800
1024	265	99	14	19	13.4002	156.62	11.6878	8.24315	1.41788	6.25412	0.25697	1.62185	0.0441748	6.31144	36.7144	0.171906	37	3	2	2	1	2	1	1	1	12	32	2	2	21.3	3	1	0	2300	2690	600
1024	265	141	20	54	26.158	279.054	10.668	5.16766	2.06438	-999	0.55065	1.93986	0.319834	3.52286	6.06522	0.580829	37	3	2	2	1	2	1	1	1	12	32	2	2	21.3	3	1	0	2300	2690	600
1024	265	197	28	76	34.5561	463.102	13.4015	6.09345	2.19932	-999	0.55065	2.41688	0.99095	4.38913	2.43895	1.7996	37	3	2	2	1	2	1	1	1	12	32	2	2	21.3	3	1	0	2300	2690	600
1024	265	225	32	112	46.3043	783.1	16.912	6.99196	2.41878	-999	0.47	12.3	1.90385	26.1702	6.4606	4.05074	37	3	2	2	1	2	1	1	1	12	32	2	2	21.3	3	1	0	2300	2690	600
1024	265	253	36	166	53.0503	1136.09	21.4154	6.84392	3.12911	2111.71	1.50511	9.95371	4.16	6.61328	2.39272	2.76392	37	3	2	2	1	2	1	1	1	12	32	2	2	21.3	3	1	0	2300	2690	600
1025	267	144	20	49	15.3277	294.159	19.1914	6.00325	3.19683	7.11404	-999	-999	-999	-999	-999	-999	38	3	2	2	3	2	1	1	1	12	36	2	2	24.9	3	1	3	2750	2830	600
1025	267	200	28	81	19.7791	469.065	23.7151	5.79092	4.09523	-999	0.23	7.76	0.615915	33.7391	12.5991	2.67789	38	3	2	2	3	2	1	1	1	12	36	2	2	24.9	3	1	3	2750	2830	600
1025	267	228	32	96	29.3704	886.055	30.1683	9.22974	3.2686	269.859	0.32	10.89	2.08942	34.0312	5.21196	6.52945	38	3	2	2	3	2	1	1	1	12	36	2	2	24.9	3	1	3	2750	2830	600
1025	267	256	36	136	31.8944	791.447	24.8146	5.81947	4.26407	-999	1.28485	8.30006	4.57	6.45995	1.81621	3.55684	38	3	2	2	3	2	1	1	1	12	36	2	2	24.9	3	1	3	2750	2830	600
1026	252	111	15	18	23.9093	298.134	12.4694	16.563	0.752844	-999	0.66078	2.35327	0.196671	3.56136	11.9655	0.297635	36	2	1	2	3	2	2	2	1	1	31	2	2	20.8	3	0	0	2450	2720	800
1026	252	151	21	39	32.9499	272.296	8.26394	6.98195	1.18361	23.7896	-999	-999	1.16474	-999	-999	-999	36	2	1	2	3	2	2	2	1	1	31	2	2	20.8	3	0	0	2450	2720	800
1026	252	195	27	88	47.9564	539.424	11.2482	6.12982	1.835	-999	1.39498	3.91152	2.39424	2.804	1.63372	1.71633	36	2	1	2	3	2	2	2	1	1	31	2	2	20.8	3	0	0	2450	2720	800
1026	252	223	31	95	53.0044	784.69	14.8042	8.25989	1.7923	-999	2.75325	9.6993	3.12	3.52286	3.10875	1.13321	36	2	1	2	3	2	2	2	1	1	31	2	2	20.8	3	0	0	2450	2720	800
1026	252	246	34	147	64.9361	1029.16	15.8488	7.00109	2.26376	1816.64	-999	-999	-999	-999	-999	-999	36	2	1	2	3	2	2	2	1	1	31	2	2	20.8	3	0	0	2450	2720	800
1027	262	140	20	54	25.1484	322.383	12.8192	5.97005	2.14725	24.1832	0.66078	1.93986	0.705825	2.93571	2.74836	1.06817	37	3	2	2	3	2	1	1	1	12	30	2	2	22.6	3	1	0	3180	3110	400
1027	262	196	28	92	42.4953	411.823	9.69102	4.47634	2.16495	-999	1.90892	4.61114	1.97424	2.41558	2.33566	1.03422	37	3	2	2	3	2	1	1	1	12	30	2	2	22.6	3	1	0	3180	3110	400
1027	262	224	32	95	44.9275	654.703	14.5724	6.89161	2.11452	-999	1.17472	3.91152	2.02958	3.32975	1.92726	1.72771	37	3	2	2	3	2	1	1	1	12	30	2	2	22.6	3	1	0	3180	3110	400
1027	262	252	36	160	63.0087	856.639	13.5956	5.354	2.53933	1083.82	1.3	19.8	3.11	15.2308	6.36656	2.39231	37	3	2	2	3	2	1	1	1	12	30	2	2	22.6	3	1	0	3180	3110	400
1028	269	119	17	26	10.8303	263.153	24.2978	10.1213	2.40066	7.49426	0.14684	1.33564	0.0881415	9.0959	15.1534	0.600255	38	3	2	2	3	2	1	1	1	12	34	2	2	27.1	2	1	0	2590	2370	400
1028	269	142	20	29	12.7578	213.464	16.7321	7.36083	2.27312	-999	0.25697	1.55825	0.131449	6.06393	11.8544	0.511536	38	3	2	2	3	2	1	1	1	12	34	2	2	27.1	2	1	0	2590	2370	400
1028	269	196	28	67	22.3949	322.78	14.4131	4.81761	2.99175	-999	0.25697	1.97166	0.473162	7.67273	4.16699	1.84131	38	3	2	2	3	2	1	1	1	12	34	2	2	27.1	2	1	0	2590	2370	400
1028	269	224	32	87	24.5059	389.96	15.9129	4.4823	3.55016	-999	0.40381	3.75252	1.30565	9.29278	2.87406	3.23333	38	3	2	2	3	2	1	1	1	12	34	2	2	27.1	2	1	0	2590	2370	400
1028	269	252	36	124	36.7589	559.698	15.2262	4.51369	3.37333	1417.98	2.64312	10.7169	3.53	4.05465	3.03596	1.33554	38	3	2	2	3	2	1	1	1	12	34	2	2	27.1	2	1	0	2590	2370	400
1029	231	115	16	39	30.7012	230.955	7.52265	5.92192	1.27031	8.44582	0.58736	3.87972	0.143689	6.60536	27.0008	0.244636	33	1	1	1	1	1	2	2	1	12	38	2	2	25	2	1	0	2300	2165	650
1029	231	150	21	85	42.5412	317.612	7.466	3.73662	1.99806	-999	0.66078	3.52991	0.493239	5.34204	7.1566	0.746449	33	1	1	1	1	1	2	2	1	12	38	2	2	25	2	1	0	2300	2165	650
1029	231	171	24	83	37.7685	328.743	8.70415	3.96076	2.1976	-999	0.80762	3.1801	0.64525	3.93762	4.92848	0.798952	33	1	1	1	1	1	2	2	1	12	38	2	2	25	2	1	0	2300	2165	650
1029	231	199	28	115	45.4323	423.748	9.32702	3.68477	2.53124	-999	0.36	9.1	1.89535	25.2778	4.80121	5.26487	33	1	1	1	1	1	2	2	1	12	38	2	2	25	2	1	0	2300	2165	650
1029	231	227	32	174	56.8593	647.15	11.3816	3.71925	3.06019	391.04	0.58736	3.1483	2.8	5.36008	1.12439	4.76709	33	1	1	1	1	1	2	2	1	12	38	2	2	25	2	1	0	2300	2165	650
1030	267	116	16	34	10.8606	353.786	32.5751	10.4055	3.13058	7.43529	0.29368	3.02109	0.100867	10.287	29.9513	0.343458	38	3	2	2	3	2	1	1	1	12	38	2	1	24.2	3	1	0	2565	2580	1300
1030	267	139	20	47	16.1845	340.271	21.0245	7.2398	2.90402	-999	0.25697	2.16247	-999	8.41525	-999	-999	38	3	2	2	3	2	1	1	1	12	38	2	1	24.2	3	1	0	2565	2580	1300
1030	267	193	27	82	28.5921	420.966	14.7232	5.13373	2.86793	-999	0.7342	5.91499	1.06314	8.05637	5.56369	1.44803	38	3	2	2	3	2	1	1	1	12	38	2	1	24.2	3	1	0	2565	2580	1300
1030	267	221	31	107	35.7497	491.325	13.7435	4.59183	2.99303	205.411	0.80762	6.80541	1.50374	8.42651	4.52564	1.86195	38	3	2	2	3	2	1	1	1	12	38	2	1	24.2	3	1	0	2565	2580	1300
1031	268	97	13	22	13.6338	265.936	19.5056	12.088	1.61363	6.20078	0.3671	1.93986	0.0418516	5.28428	46.3509	0.114006	38	3	2	2	2	2	3	3	1	12	36	2	2	23.6	3	0	1	2510	2080	800
1031	268	132	18	43	19.6268	230.16	11.7268	5.35255	2.19089	-999	0.51394	1.90806	0.118447	3.71261	16.109	0.230468	38	3	2	2	2	2	3	3	1	12	36	2	2	23.6	3	0	1	2510	2080	800
1031	268	195	27	63	27.7358	367.699	13.2572	5.83649	2.27144	-999	0.7342	3.72072	0.627011	5.06772	5.93405	0.854006	38	3	2	2	2	2	3	3	1	12	36	2	2	23.6	3	0	1	2510	2080	800
1031	268	225	32	102	38.4931	661.858	17.1942	6.48881	2.64982	-999	0.88104	8.80888	2.67958	9.99827	3.28741	3.04138	38	3	2	2	2	2	3	3	1	12	36	2	2	23.6	3	0	1	2510	2080	800
1031	268	251	35	180	51.8346	680.541	13.1291	3.78079	3.47258	1193.59	1.1013	9.38129	4.12	8.51838	2.27701	3.74103	38	3	2	2	2	2	3	3	1	12	36	2	2	23.6	3	0	1	2510	2080	800
1031	268	265	37	260	68.5335	943.297	13.764	3.62807	3.79376	-999	2.12918	14.0878	15.5	6.61656	0.908893	7.2798	38	3	2	2	2	2	3	3	1	12	36	2	2	23.6	3	0	1	2510	2080	800
1032	253	127	18	60	22.6253	398.705	17.6221	6.64508	2.6519	-999	1.1013	4.99276	0.294036	4.53351	16.9801	0.26699	36	2	1	2	1	2	3	3	1	12	39	-999	-999	24.5	3	0	0	2700	3000	1200
1032	253	148	21	83	28.9363	381.612	13.188	4.59773	2.86837	26.5571	-999	-999	-999	-999	-999	-999	36	2	1	2	1	2	3	3	1	12	39	-999	-999	24.5	3	0	0	2700	3000	1200
1032	253	190	27	91	34.5382	593.486	17.1835	6.52183	2.63476	-999	1.17472	5.91499	0.941921	5.03523	6.27971	0.801826	36	2	1	2	1	2	3	3	1	12	39	-999	-999	24.5	3	0	0	2700	3000	1200
1032	253	218	31	107	32.9421	660.666	20.0554	6.17445	3.24812	337.604	1.76208	8.33186	3.0344	4.72842	2.74581	1.72205	36	2	1	2	1	2	3	3	1	12	39	-999	-999	24.5	3	0	0	2700	3000	1200
1032	253	246	35	219	39.1948	892.416	22.7687	4.07496	5.58748	-999	1.1013	12.148	3.09365	11.0306	3.92674	2.80909	36	2	1	2	1	2	3	3	1	12	39	-999	-999	24.5	3	0	0	2700	3000	1200
1033	243	133	19	78	36.685	406.655	11.0851	5.21353	2.12621	-999	0.58736	2.76669	0.24	4.71038	11.5279	0.408608	34	2	1	2	3	2	1	1	1	1	38	2	2	27	2	0	0	2040	2440	600
1034	239	118	16	39	11.4843	277.861	24.1949	7.12465	3.39594	4.83925	0.33039	2.95749	0.0565881	8.95152	52.2635	0.171277	34	2	1	2	1	1	2	2	2	12	31	2	2	20.3	3	0	0	1925	2000	250
1034	239	139	19	53	12.9528	306.88	23.6921	5.79018	4.09178	5.97975	0.51394	3.2119	0.122989	6.24956	26.1154	0.239306	34	2	1	2	1	1	2	2	2	12	31	2	2	20.3	3	0	0	1925	2000	250
1035	240	115	16	15	14.7155	240.893	16.37	16.0595	1.01933	-999	0.7342	5.43797	0.284015	7.40666	19.1468	0.386836	34	2	1	2	1	1	2	2	1	12	32	2	2	29.4	2	0	0	2210	2180	1000
1035	240	143	20	31	20.6882	226.582	10.9522	7.3091	1.49844	9.56074	0.7342	3.68892	0.748856	5.0244	4.92607	1.01996	34	2	1	2	1	1	2	2	1	12	32	2	2	29.4	2	0	0	2210	2180	1000
1035	240	199	28	44	34.7998	372.072	10.6918	8.45617	1.26438	-999	1.90892	9.34949	4.16453	4.89779	2.24503	2.18161	34	2	1	2	1	1	2	2	1	12	32	2	2	29.4	2	0	0	2210	2180	1000
1035	240	229	32	51	37.8695	452.767	11.956	8.87778	1.34673	82.1285	1.79879	7.72764	4.53263	4.29602	1.70489	2.51982	34	2	1	2	1	1	2	2	1	12	32	2	2	29.4	2	0	0	2210	2180	1000
1036	268	145	20	41	24.0443	330.333	13.7385	8.0569	1.70519	20.701	1.06459	5.72418	1.38232	5.37689	4.14101	1.29845	38	3	2	2	3	2	1	1	1	12	36	2	1	19.7	3	0	0	3085	2275	1800
1036	268	203	28	37	30.7829	358.556	11.6479	9.69071	1.20196	-999	1.57853	5.78778	2.99293	3.66656	1.93382	1.89602	38	3	2	2	3	2	1	1	1	12	36	2	1	19.7	3	0	0	3085	2275	1800
1036	268	215	30	46	37.3578	533.064	14.2692	11.5884	1.23134	139.495	1.57853	11.3848	0.71	7.21225	16.0349	0.449786	38	3	2	2	3	2	1	1	1	12	36	2	1	19.7	3	0	0	3085	2275	1800
1037	267	111	15	14	21.5023	261.563	12.1644	18.6831	0.651092	6.75041	0.55065	2.57588	0.212344	4.67789	12.1307	0.385624	37	3	2	2	2	2	2	2	1	12	30	2	2	20.1	3	0	1	2260	2420	1200
1037	267	146	20	34	26.8569	257.588	9.59112	7.57612	1.26597	-999	0.77091	2.79849	0.71491	3.63011	3.91446	0.927358	37	3	2	2	2	2	2	2	1	12	30	2	2	20.1	3	0	1	2260	2420	1200
1037	267	197	27	50	35.1302	478.605	13.6237	9.5721	1.42328	-999	1.54182	7.98205	2.97968	5.17703	2.67883	1.93257	37	3	2	2	2	2	2	2	1	12	30	2	2	20.1	3	0	1	2260	2420	1200
1037	267	223	31	52	42.8698	605.809	14.1314	11.6502	1.21298	459.241	1.43169	7.66404	2.55055	5.35314	3.00485	1.7815	37	3	2	2	2	2	2	2	1	12	30	2	2	20.1	3	0	1	2260	2420	1200
1037	267	251	35	118	51.5896	686.107	13.2993	5.81446	2.28728	-999	2.45957	15.4553	9.61	6.28373	1.60825	3.90719	37	3	2	2	2	2	2	2	1	12	30	2	2	20.1	3	0	1	2260	2420	1200
1037	267	265	37	115	53.1182	659.473	12.4152	5.73455	2.16498	-999	3.3039	15.0737	20.4	4.56239	0.738906	6.17452	37	3	2	2	2	2	2	2	1	12	30	2	2	20.1	3	0	1	2260	2420	1200
1038	252	126	18	31	13.2057	149.465	11.3182	4.82144	2.34748	-999	0.44052	1.78086	0.168585	4.04262	10.5635	0.382696	36	2	1	2	1	2	2	2	1	12	32	2	2	29.4	2	0	2	2640	2190	800
1038	252	140	20	-999	-999	-999	1	1	1	9.80702	0.62407	2.03526	0.280062	3.26128	7.26718	0.448768	36	2	1	2	1	2	2	2	1	12	32	2	2	29.4	2	0	2	2640	2190	800
1038	252	189	27	41	22.8112	258.781	11.3445	6.31172	1.79737	-999	0.99117	3.43451	0.832143	3.4651	4.12731	0.839556	36	2	1	2	1	2	2	2	1	12	32	2	2	29.4	2	0	2	2640	2190	800
1038	252	217	31	54	29.8752	469.86	15.7274	8.70111	1.80752	-999	1.32156	6.4556	2.08294	4.88484	3.09927	1.57612	36	2	1	2	1	2	2	2	1	12	32	2	2	29.4	2	0	2	2640	2190	800
1038	252	245	35	71	31.095	652.318	20.9782	9.18758	2.28333	1464.59	1.76208	11.4166	3.442	6.47902	3.31684	1.95337	36	2	1	2	1	2	2	2	1	12	32	2	2	29.4	2	0	2	2640	2190	800
1039	251	115	16	16	10.0676	195.576	19.4262	12.2235	1.58925	8.2	0.58736	1.84446	0.118204	3.14025	15.604	0.201246	35	2	1	2	3	2	2	2	2	7	25	2	2	26	2	1	0	3000	2730	600
1039	251	143	20	31	14.8977	248.843	16.7035	8.02719	2.08086	-999	0.91775	3.68892	-999	4.01952	-999	-999	35	2	1	2	3	2	2	2	2	7	25	2	2	26	2	1	0	3000	2730	600
1039	251	171	24	47	24.0319	321.985	13.3983	6.85075	1.95574	-999	1.35827	4.77015	0.792441	3.51193	6.01956	0.583419	35	2	1	2	3	2	2	2	2	7	25	2	2	26	2	1	0	3000	2730	600
1039	251	199	28	57	34.384	507.226	14.7518	8.8987	1.65775	-999	1.68866	5.88319	1.22868	3.48394	4.78823	0.727604	35	2	1	2	3	2	2	2	2	7	25	2	2	26	2	1	0	3000	2730	600
1039	251	213	30	49	34.9783	438.854	12.5465	8.9562	1.40087	-999	1.06459	3.78432	1.00402	3.55472	3.76916	0.943107	35	2	1	2	3	2	2	2	2	7	25	2	2	26	2	1	0	3000	2730	600
1039	251	227	32	61	36.1875	623.697	17.2351	10.2245	1.68566	123.68	1.50511	10.1127	1.41924	6.71892	7.12543	0.94295	35	2	1	2	3	2	2	2	2	7	25	2	2	26	2	1	0	3000	2730	600
1039	251	241	34	85	39.1783	930.974	23.7625	10.9526	2.16957	-999	-999	-999	-999	-999	-999	-999	35	2	1	2	3	2	2	2	2	7	25	2	2	26	2	1	0	3000	2730	600
1040	177	92	13	14	13.9913	394.73	28.2125	28.195	1.00062	4.97	0.51394	2.92569	0.0940707	5.69267	31.101	0.183038	25	1	1	1	1	2	4	4	1	12	37	1	1	25.7	2	0	1	-999	-999	-999
1040	177	141	20	33	17.1541	478.605	27.9002	14.5032	1.92373	43.79	0.69749	5.34257	0.524341	7.65971	10.1891	0.751754	25	1	1	1	1	2	4	4	1	12	37	1	1	25.7	2	0	1	-999	-999	-999
1041	260	110	15	20	6.45506	265.936	41.198	13.2968	3.09834	4.63	0.3671	1.97166	0.102358	5.37091	19.2624	0.278828	37	3	2	2	3	2	1	1	1	12	34	2	2	-999	-999	2	2	-999	-999	-999
1041	260	131	18	26	5.62305	196.769	34.9932	7.56803	4.62382	-999	0.22026	1.62185	0.0839806	7.36335	19.3122	0.381279	37	3	2	2	3	2	1	1	1	12	34	2	2	-999	-999	2	2	-999	-999	-999
1041	260	152	21	38	11.3815	273.091	23.9943	7.18661	3.33875	-999	0.51394	1.87626	0.127913	3.65074	14.6683	0.248886	37	3	2	2	3	2	1	1	1	12	34	2	2	-999	-999	2	2	-999	-999	-999
1041	260	180	25	43	13.1217	286.607	21.8422	6.66527	3.27702	-999	0.55065	2.98929	0.363141	5.42866	8.23176	0.659478	37	3	2	2	3	2	1	1	1	12	34	2	2	-999	-999	2	2	-999	-999	-999
1041	260	194	27	37	17.0715	302.507	17.72	8.17587	2.16735	-999	0.88104	5.18356	0.89043	5.88346	5.82142	1.01066	37	3	2	2	3	2	1	1	1	12	34	2	2	-999	-999	2	2	-999	-999	-999
1041	260	243	34	177	44.0198	946.08	21.4921	5.34508	4.02092	695.96	1.4684	6.4556	4.66	4.39635	1.38532	3.17352	37	3	2	2	3	2	1	1	1	12	34	2	2	-999	-999	2	2	-999	-999	-999
1042	264	97	13	8	9.79641	214.259	21.8712	26.7824	0.816626	-999	0.22026	1.36744	0.0552011	6.20831	24.772	0.250618	36	2	1	2	3	2	1	1	1	12	20	2	1	19.4	3	0	0	2750	2590	300
1042	264	146	20	35	27.1332	248.843	9.17116	7.1098	1.28993	7.49	0.58736	2.25787	0.348128	3.8441	6.48576	0.592699	36	2	1	2	3	2	1	1	1	12	20	2	1	19.4	3	0	0	2750	2590	300
1042	264	202	28	53	35.8337	428.916	11.9696	8.09275	1.47905	-999	0.55065	3.75252	0.47077	6.81471	7.97103	0.854935	36	2	1	2	3	2	1	1	1	12	20	2	1	19.4	3	0	0	2750	2590	300
1042	264	230	32	77	43.9358	710.752	16.1771	9.23055	1.75256	-999	1.21143	8.10925	2.5413	6.69395	3.19099	2.09777	36	2	1	2	3	2	1	1	1	12	20	2	1	19.4	3	0	0	2750	2590	300
1042	264	258	36	131	57.287	738.181	12.8857	5.63497	2.28673	665.98	-999	-999	-999	-999	-999	-999	36	2	1	2	3	2	1	1	1	12	20	2	1	19.4	3	0	0	2750	2590	300
1043	233	101	14	16	25.03	521.934	20.8523	32.6209	0.639233	-999	0.66078	4.22953	0.0695215	6.40082	60.8378	0.105211	33	1	1	1	1	2	2	2	1	1	32	2	2	26.7	2	0	0	2130	1945	1300
1043	233	192	27	75	44.9528	777.534	17.2967	10.3671	1.66842	272.02	2.09247	8.36366	1.48873	3.99703	5.61798	0.711471	33	1	1	1	1	2	2	2	1	1	32	2	2	26.7	2	0	0	2130	1945	1300
1043	233	220	31	59	47.6558	943.297	19.794	15.9881	1.23805	881.32	2.90009	17.1725	4.27146	5.92138	4.02029	1.47287	33	1	1	1	1	2	2	2	1	1	32	2	2	26.7	2	0	0	2130	1945	1300
1044	247	117	16	19	20.4624	150.26	7.34319	7.90841	0.92853	-999	0.22026	1.93986	0.12708	8.80714	15.2648	0.576957	35	2	1	2	2	2	4	4	2	2	27	1	1	25.3	2	3	0	2020	2380	300
1044	247	138	19	28	26.3801	164.57	6.23842	5.87751	1.06141	-999	0.29368	1.87626	0.157559	6.38879	11.9083	0.536499	35	2	1	2	2	2	4	4	2	2	27	1	1	25.3	2	3	0	2020	2380	300
1044	247	173	24	59	41.443	196.769	4.74793	3.33506	1.42364	40.77	0.99117	2.16247	0.737933	2.18173	2.93044	0.744507	35	2	1	2	2	2	4	4	2	2	27	1	1	25.3	2	3	0	2020	2380	300
1044	247	187	26	79	45.0267	220.619	4.89975	2.79265	1.75452	69.85	0.58736	1.65365	1.11578	2.8154	1.48206	1.89965	35	2	1	2	2	2	4	4	2	2	27	1	1	25.3	2	3	0	2020	2380	300
1044	247	201	28	121	55.5385	272.296	4.90283	2.25038	2.17867	-999	1.1013	2.54408	2.13915	2.31007	1.1893	1.94238	35	2	1	2	2	2	4	4	2	2	27	1	1	25.3	2	3	0	2020	2380	300
1044	247	229	32	97	58.1245	397.512	6.83899	4.09807	1.66883	-999	1.4684	4.19773	2.12	2.85871	1.98006	1.44375	35	2	1	2	2	2	4	4	2	2	27	1	1	25.3	2	3	0	2020	2380	300
1044	247	243	34	113	57.8248	478.208	8.26994	4.23193	1.95418	-999	0.99117	4.42034	1.72	4.45972	2.56996	1.73532	35	2	1	2	2	2	4	4	2	2	27	1	1	25.3	2	3	0	2020	2380	300
1045	244	110	16	41	39.9818	329.14	8.23225	8.02781	1.02547	-999	0.51394	2.73489	0.19206	5.32141	14.2398	0.373701	35	2	1	2	2	1	2	2	2	12	29	2	2	22	3	0	0	2170	2100	1300
1045	244	138	20	68	50.719	376.047	7.41432	5.5301	1.34072	25.51	1.06459	4.32494	0.765985	4.06254	5.64624	0.719511	35	2	1	2	2	1	2	2	2	12	29	2	2	22	3	0	0	2170	2100	1300
1045	244	168	24	81	55.1406	446.009	8.08857	5.50628	1.46897	-999	1.32156	5.46977	1.52996	4.13888	3.57511	1.15769	35	2	1	2	2	1	2	2	2	12	29	2	2	22	3	0	0	2170	2100	1300
1045	244	194	28	81	20.4299	383.6	18.7764	4.7358	3.96478	-999	3.56087	10.9395	5.03	3.07215	2.17486	1.41258	35	2	1	2	2	1	2	2	2	12	29	2	2	22	3	0	0	2170	2100	1300
1045	244	208	30	129	65.2707	779.522	11.9429	6.04281	1.97639	-999	2.82667	16.9499	-999	5.99643	-999	-999	35	2	1	2	2	1	2	2	2	12	29	2	2	22	3	0	0	2170	2100	1300
1045	244	236	34	171	62.4231	1011.67	16.2066	5.91619	2.73937	771.96	4.7723	24.3596	-999	5.10437	-999	-999	35	2	1	2	2	1	2	2	2	12	29	2	2	22	3	0	0	2170	2100	1300
1046	248	106	15	20	3.89066	211.079	54.2528	10.554	5.14052	-999	0.14684	1.65365	0.02	11.2616	82.6826	0.136203	35	2	1	2	2	2	4	4	2	2	38	2	2	22.8	3	1	2	2060	2060	300
1046	248	127	18	55	5.14074	179.676	34.9513	3.26683	10.6989	-999	-999	-999	-999	-999	-999	-999	35	2	1	2	2	2	4	4	2	2	38	2	2	22.8	3	1	2	2060	2060	300
1046	248	162	23	102	13.721	281.439	20.5115	2.7592	7.43385	50.8215	-999	-999	-999	-999	-999	-999	35	2	1	2	2	2	4	4	2	2	38	2	2	22.8	3	1	2	2060	2060	300
1046	248	183	26	117	50.3221	564.468	11.2171	4.82451	2.32502	-999	-999	-999	-999	-999	-999	-999	35	2	1	2	2	2	4	4	2	2	38	2	2	22.8	3	1	2	2060	2060	300
1046	248	197	28	96	16.5938	410.233	24.722	4.27326	5.78529	-999	-999	-999	-999	-999	-999	-999	35	2	1	2	2	2	4	4	2	2	38	2	2	22.8	3	1	2	2060	2060	300
1046	248	225	32	140	24.0686	612.964	25.4674	4.37832	5.81671	586.864	-999	-999	-999	-999	-999	-999	35	2	1	2	2	2	4	4	2	2	38	2	2	22.8	3	1	2	2060	2060	300
1046	248	239	34	142	22.601	641.188	28.3699	4.51541	6.28291	-999	-999	-999	-999	-999	-999	-999	35	2	1	2	2	2	4	4	2	2	38	2	2	22.8	3	1	2	2060	2060	300
1047	264	115	16	46	9.43937	118.856	12.5915	2.58383	4.87321	4.59134	0.22026	1.81266	0.0514563	8.22962	35.2271	0.233616	37	3	2	2	2	2	4	4	1	12	25	1	1	28.8	2	1	0	2530	2370	300
1047	264	143	20	84	12.107	171.328	14.1511	2.03962	6.93812	-999	0.44052	3.40271	0.252011	7.7243	13.5022	0.572076	37	3	2	2	2	2	4	4	1	12	25	1	1	28.8	2	1	0	2530	2370	300
1047	264	199	28	147	18.4396	298.929	16.2113	2.03353	7.97199	-999	0.44052	2.86209	1.1794	6.49707	2.42673	2.6773	37	3	2	2	2	2	4	4	1	12	25	1	1	28.8	2	1	0	2530	2370	300
1047	264	227	32	172	18.7759	397.115	21.1502	2.30881	9.16066	-999	0.40381	4.70655	2.08377	11.6554	2.25867	5.16028	37	3	2	2	2	2	4	4	1	12	25	1	1	28.8	2	1	0	2530	2370	300
1047	264	255	36	500	31.0138	518.754	16.7266	1.03751	16.1219	485.366	0.62407	5.40617	6.81	8.66276	0.793858	10.9122	37	3	2	2	2	2	4	4	1	12	25	1	1	28.8	2	1	0	2530	2370	300
1048	242	144	20	37	27.6766	271.899	9.82415	7.34861	1.33687	-999	3.45074	2.92569	0.840777	0.847845	3.47975	0.243651	34	2	1	2	3	2	2	2	1	1	32	2	2	26.8	2	0	2	2330	1685	2000
1048	242	160	22	57	32.6943	268.718	8.21912	4.71436	1.74342	-999	0.69749	0.699622	1.80139	1.00306	0.38838	2.58267	34	2	1	2	3	2	2	2	1	1	32	2	2	26.8	2	0	2	2330	1685	2000
1048	242	200	28	97	43.7339	549.362	12.5615	5.66353	2.21796	-999	0.41	13.8	2.67649	33.6585	5.156	6.52803	34	2	1	2	3	2	2	2	1	1	32	2	2	26.8	2	0	2	2330	1685	2000
1048	242	228	32	163	59.4636	660.268	11.1037	4.05073	2.74117	-999	2.49628	13.3564	8.3	5.35053	1.60921	3.32495	34	2	1	2	3	2	2	2	1	1	32	2	2	26.8	2	0	2	2330	1685	2000
1049	254	116	16	34	15.9073	228.57	14.3689	6.72264	2.13739	9.42329	0.44052	2.00346	0.103121	4.54795	19.4283	0.234088	35	2	1	2	3	2	1	1	1	12	33	2	2	21.6	3	3	0	3010	3270	1000
1049	254	193	27	81	35.4037	347.426	9.81326	4.28921	2.28789	-999	0.88104	2.89389	0.727358	3.28463	3.97863	0.825567	35	2	1	2	3	2	1	1	1	12	33	2	2	21.6	3	3	0	3010	3270	1000
1049	254	214	30	167	35.1756	475.027	13.5044	2.84448	4.7476	875.219	0.99117	4.80195	1.64591	4.84473	2.91751	1.66057	35	2	1	2	3	2	1	1	1	12	33	2	2	21.6	3	3	0	3010	3270	1000
1050	257	110	15	39	17.2574	200.346	11.6093	5.13708	2.2599	6.53191	0.44052	1.81266	0.0738211	4.11481	24.5547	0.167577	36	2	1	2	3	2	1	1	1	12	33	2	2	29.8	2	1	2	2560	2800	300
1050	257	145	20	67	28.5457	241.29	8.45275	3.60134	2.34711	-999	0.80762	2.51228	0.335298	3.11072	7.49267	0.415168	36	2	1	2	3	2	1	1	1	12	33	2	2	29.8	2	1	2	2560	2800	300
1050	257	222	31	147	57.152	675.374	11.8171	4.59438	2.57209	-999	4.14823	9.98551	6.39	2.40717	1.56268	1.54042	36	2	1	2	3	2	1	1	1	12	33	2	2	29.8	2	1	2	2560	2800	300
1051	252	129	18	60	23.0406	154.632	6.71129	2.57721	2.6041	-999	0.66078	1.49465	0.200104	2.26194	7.46935	0.30283	36	2	1	2	3	2	1	1	2	12	35	2	1	26.6	2	2	6	2740	2770	300
1051	252	157	22	66	27.9501	168.545	6.03023	2.55372	2.36135	-999	1.02788	2.89389	0.256068	2.8154	11.3013	0.249122	36	2	1	2	3	2	1	1	2	12	35	2	1	26.6	2	2	6	2740	2770	300
1051	252	171	24	80	29.8463	200.346	6.7126	2.50433	2.6804	-999	1.39498	3.43451	0.520839	2.46205	6.59418	0.373367	36	2	1	2	3	2	1	1	2	12	35	2	1	26.6	2	2	6	2740	2770	300
1051	252	185	26	108	36.0278	210.682	5.84774	1.95076	2.99768	-999	1.17472	3.52991	0.590915	3.0049	5.97363	0.503027	36	2	1	2	3	2	1	1	2	12	35	2	1	26.6	2	2	6	2740	2770	300
1051	252	199	28	126	39.8878	287.799	7.21522	2.28412	3.15886	22.3739	1.13801	3.87972	0.777497	3.40922	4.99002	0.683207	36	2	1	2	3	2	1	1	2	12	35	2	1	26.6	2	2	6	2740	2770	300
1051	252	213	30	226	38.2393	318.408	8.3267	1.40888	5.91014	-999	1.1013	2.73489	1.53065	2.48333	1.78675	1.38986	36	2	1	2	3	2	1	1	2	12	35	2	1	26.6	2	2	6	2740	2770	300
1051	252	227	32	136	37.8823	391.55	10.336	2.87904	3.59007	-999	1.06459	4.29314	2.20898	4.03267	1.94349	2.07496	36	2	1	2	3	2	1	1	2	12	35	2	1	26.6	2	2	6	2740	2770	300
1051	252	248	35	201	49.5557	459.524	9.27289	2.28619	4.05604	173.702	1.35827	4.42034	-999	3.25439	-999	-999	36	2	1	2	3	2	1	1	2	12	35	2	1	26.6	2	2	6	2740	2770	300
1052	260	116	16	38	9.49169	193.191	20.3537	5.08398	4.0035	-999	0.25697	1.68545	0.0488558	6.55895	34.4986	0.190122	37	3	2	2	3	2	1	1	1	12	44	2	2	26.2	2	0	2	2200	2100	1200
1052	260	141	20	84	14.0877	236.122	16.7609	2.81098	5.96265	22.9312	0.33039	2.51228	0.191782	7.60398	13.0996	0.580472	37	3	2	2	3	2	1	1	1	12	44	2	2	26.2	2	0	2	2200	2100	1200
1052	260	197	28	99	20.5965	429.711	20.8634	4.34052	4.80665	-999	0.51394	3.56171	0.812032	6.93021	4.38617	1.58001	37	3	2	2	3	2	1	1	1	12	44	2	2	26.2	2	0	2	2200	2100	1200
1052	260	255	36	202	28.2612	742.553	26.2746	3.67601	7.14761	1142.3	0.62407	4.16593	3.16442	6.67542	1.31649	5.07062	37	3	2	2	3	2	1	1	1	12	44	2	2	26.2	2	0	2	2200	2100	1200
1053	242	118	16	51	13.0331	238.11	18.2696	4.66882	3.91311	6.64048	0.29368	2.79849	0.149237	9.52904	18.752	0.508163	33	1	1	1	1	2	4	4	1	12	33	2	1	20	3	1	0	1830	1680	100
1053	242	153	21	107	21.7983	331.923	15.227	3.10208	4.90863	-999	0.62407	3.2755	0.560576	5.24861	5.84311	0.898258	33	1	1	1	1	2	4	4	1	12	33	2	1	20	3	1	0	1830	1680	100
1053	242	202	28	155	29.554	564.468	19.0996	3.64173	5.24464	145.865	0.58736	3.62531	-999	6.17222	-999	-999	33	1	1	1	1	2	4	4	1	12	33	2	1	20	3	1	0	1830	1680	100
1053	242	230	32	356.7	35.4	1024	28.9266	2.87076	10.0763	-999	2.82667	26.681	7.51782	9.43904	3.54904	2.6596	33	1	1	1	1	2	4	4	1	12	33	2	1	20	3	1	0	1830	1680	100
1054	260	143	20	117	35.0609	233.34	6.65527	1.99436	3.33705	8.59485	0.80762	8.23646	0.475798	10.1984	17.3108	0.589135	37	3	2	2	2	2	2	2	1	12	31	-999	-999	-999	-999	-999	-999	2570	2760	1500
1054	260	197	28	216	51.5818	435.276	8.43857	2.01517	4.18753	-999	1.32156	5.43797	2.72406	4.11481	1.99627	2.06125	37	3	2	2	2	2	2	2	1	12	31	-999	-999	-999	-999	-999	-999	2570	2760	1500
1054	260	225	32	257.8	37.9062	357.364	9.42759	1.38621	6.801	-999	1.35827	9.03148	5.63703	6.64926	1.60217	4.15016	37	3	2	2	2	2	2	2	1	12	31	-999	-999	-999	-999	-999	-999	2570	2760	1500
1054	260	253	36	565	66.8177	759.646	11.3689	1.34451	8.45585	574.983	1.98234	12.784	6.25	6.44895	2.04544	3.15284	37	3	2	2	2	2	2	2	1	12	31	-999	-999	-999	-999	-999	-999	2570	2760	1500
1055	252	154	22	168	22.3825	263.948	11.7926	1.57112	7.50585	-999	0.40381	2.32147	1.39476	5.74892	1.66442	3.45401	36	2	1	2	2	2	2	2	1	1	24	-999	-999	27	2	0	1	2180	2480	500
1056	207	132	18	111	29.5049	219.824	7.45045	1.9804	3.76209	19.8858	0.55065	3.2437	0.207143	5.89068	15.6593	0.376179	29	1	1	1	1	1	4	4	1	12	29	2	2	20.3	3	0	0	1210	1340	-999
1056	207	195	28	221	38.2393	490.928	12.8383	2.22139	5.77939	911.792	0.77091	5.40617	0.403883	7.01271	13.3855	0.523905	29	1	1	1	1	1	4	4	1	12	29	2	2	20.3	3	0	0	1210	1340	-999
1058	257	115	16	47	10.968	264.346	24.1015	5.62438	4.28519	-999	0.33039	1.62185	0.158738	4.9089	10.2172	0.480456	37	3	2	2	3	2	1	1	1	12	41	2	2	24.1	3	0	1	2390	2710	1300
1058	257	164	23	68	17.1174	231.75	13.5388	3.40809	3.97256	-999	0.69749	2.86209	0.884743	4.10341	3.23494	1.26847	37	3	2	2	3	2	1	1	1	12	41	2	2	24.1	3	0	1	2390	2710	1300
1058	257	192	27	93	29.7375	442.034	14.8645	4.75305	3.12736	92.1718	0.69749	3.2119	1.73682	4.60494	1.8493	2.49011	37	3	2	2	3	2	1	1	1	12	41	2	2	24.1	3	0	1	2390	2710	1300
1058	257	255	36	172	27.9478	696.839	24.9336	4.05139	6.15434	1644.46	0.80762	6.4556	8.0776	7.99337	0.799198	10.0017	37	3	2	2	3	2	1	1	1	12	41	2	2	24.1	3	0	1	2390	2710	1300
1059	173	145	20	96	25.7175	326.755	12.7056	3.4037	3.73287	-999	-999	-999	-999	-999	-999	-999	24	1	1	1	1	1	4	4	1	12	37	2	2	26.8	2	0	0	800	835	100
1060	265	103	14	30	8.20123	126.806	15.4619	4.22688	3.65799	-999	0.22026	1.20844	0.0692441	5.48642	17.4519	0.314374	37	3	2	2	2	2	3	3	1	3	27	2	1	23.2	3	0	0	2710	2680	2750
1060	265	138	19	62	22.4142	129.192	5.76383	2.08373	2.7661	26.87	0.40381	2.76669	0.179681	6.85146	15.3978	0.444964	37	3	2	2	2	2	3	3	1	3	27	2	1	23.2	3	0	0	2710	2680	2750
1060	265	194	27	105	30.3396	283.824	9.35489	2.70308	3.46082	-999	0.66078	3.52991	0.520111	5.34204	6.78684	0.787117	37	3	2	2	2	2	3	3	1	3	27	2	1	23.2	3	0	0	2710	2680	2750
1060	265	222	31	120	39.059	409.04	10.4724	3.40867	3.07228	-999	1.02788	4.96096	1.45638	4.8264	3.40636	1.41688	37	3	2	2	2	2	3	3	1	3	27	2	1	23.2	3	0	0	2710	2680	2750
1060	265	250	35	231	45.1042	395.525	8.76913	1.71223	5.12147	1056.8	0.91775	7.05982	1.60312	7.69253	4.4038	1.74679	37	3	2	2	2	2	3	3	1	3	27	2	1	23.2	3	0	0	2710	2680	2750
1060	265	264	37	610	63.7774	531.474	8.33327	0.871269	9.56452	-999	2.05576	12.0844	5.27399	5.8783	2.29131	2.56547	37	3	2	2	2	2	3	3	1	3	27	2	1	23.2	3	0	0	2710	2680	2750
1061	261	122	17	54	14.7729	205.116	13.8847	3.79845	3.65535	3.24426	0.3671	2.44868	0.134223	6.67033	18.2433	0.365631	36	2	1	2	2	2	4	4	2	12	37	2	1	23.4	3	1	0	2900	2700	500
1061	261	136	19	63	15.6751	200.346	12.7812	3.1801	4.01912	-999	0.40381	2.67128	0.105721	6.6152	25.2672	0.261809	36	2	1	2	2	2	4	4	2	12	37	2	1	23.4	3	1	0	2900	2700	500
1061	261	164	23	120	28.124	330.333	11.7456	2.75277	4.26682	-999	0.62407	4.13413	0.291193	6.62447	14.1972	0.466603	36	2	1	2	2	2	4	4	2	12	37	2	1	23.4	3	1	0	2900	2700	500
1061	261	178	25	104	30.2304	273.091	9.03366	2.62588	3.44025	-999	1.35827	7.47323	2.50246	5.50202	2.98635	1.84239	36	2	1	2	2	2	4	4	2	12	37	2	1	23.4	3	1	0	2900	2700	500
1061	261	206	29	112	38.031	570.43	14.9991	5.09313	2.94497	-999	1.1013	5.31077	1.32028	4.82227	4.02244	1.19884	36	2	1	2	2	2	4	4	2	12	37	2	1	23.4	3	1	0	2900	2700	500
1061	261	234	33	460	45.0088	698.827	15.5265	1.51919	10.2202	-999	1.32156	10.1445	5.48478	7.67617	1.84958	4.15023	36	2	1	2	2	2	4	4	2	12	37	2	1	23.4	3	1	0	2900	2700	500
1061	261	248	35	435	54.6248	789.857	14.4597	1.81576	7.96341	-999	1.32156	8.04565	7.20309	6.088	1.11697	5.45044	36	2	1	2	2	2	4	4	2	12	37	2	1	23.4	3	1	0	2900	2700	500
1061	261	255	36	480	52.4849	866.975	16.5186	1.8062	9.14549	844.037	2.05576	20.1618	5.68894	9.80748	3.54404	2.76732	36	2	1	2	2	2	4	4	2	12	37	2	1	23.4	3	1	0	2900	2700	500
1062	258	128	18	101	36.7314	218.234	5.94136	2.16074	2.74969	14.362	1.72537	2.00346	0.297434	1.16118	6.73582	0.172389	36	2	1	2	2	2	2	2	1	3	31	2	2	26.5	2	0	0	2690	2410	400
1062	258	142	20	118	39.343	201.936	5.13271	1.71132	2.99926	-999	1.43169	1.52645	0.372018	1.06619	4.10316	0.259845	36	2	1	2	2	2	2	2	1	3	31	2	2	26.5	2	0	0	2690	2410	400
1062	258	228	32	370	63.3873	661.858	10.4415	1.78881	5.83713	317.278	3.19377	5.18356	3.68419	1.62302	1.40698	1.15355	36	2	1	2	2	2	2	2	1	3	31	2	2	26.5	2	0	0	2690	2410	400
1062	258	254	36	560	66.4202	750.106	11.2933	1.33948	8.43116	-999	9.76486	12.307	4.71047	1.26033	2.61269	0.48239	36	2	1	2	2	2	2	2	1	3	31	2	2	26.5	2	0	0	2690	2410	400
1063	246	108	15	13	20.3578	217.837	10.7004	16.7567	0.638575	7.80763	0.51394	2.13067	0.0739598	4.14575	28.8085	0.143907	34	2	1	2	1	2	3	4	2	12	26	2	2	26.3	2	0	0	2620	1895	1600
1063	246	115	16	17	18.2744	198.756	10.8762	11.6915	0.930265	-999	-999	-999	-999	-999	-999	-999	34	2	1	2	1	2	3	4	2	12	26	2	2	26.3	2	0	0	2620	1895	1600
1063	246	143	20	42	34.8957	244.073	6.99435	5.81125	1.20359	-999	1.06459	3.40271	0.424619	3.19626	8.01356	0.398856	34	2	1	2	1	2	3	4	2	12	26	2	2	26.3	2	0	0	2620	1895	1600
1063	246	185	26	56	39.7684	336.296	8.45634	6.00528	1.40815	-999	1.17472	5.85138	1.59951	4.98109	3.65822	1.36161	34	2	1	2	1	2	3	4	2	12	26	2	2	26.3	2	0	0	2620	1895	1600
1063	246	213	30	75	50.6649	618.927	12.2161	8.25236	1.48032	94.2358	1.54182	6.61461	3.6982	4.29013	1.7886	2.39859	34	2	1	2	1	2	3	4	2	12	26	2	2	26.3	2	0	0	2620	1895	1600
1063	246	227	32	168	52.5652	624.89	11.8879	3.71958	3.19603	-999	0.66078	3.49811	4.435	5.29391	0.788751	6.71176	34	2	1	2	1	2	3	4	2	12	26	2	2	26.3	2	0	0	2620	1895	1600
1063	246	241	34	150	70.9314	862.205	12.1555	5.74803	2.11472	-999	1.98234	12.2752	5.53634	6.19227	2.2172	2.79283	34	2	1	2	1	2	3	4	2	12	26	2	2	26.3	2	0	0	2620	1895	1600
1064	233	112	16	32	26.5495	245.663	9.25302	7.67696	1.2053	10.3935	0.88104	3.78432	0.11738	4.29529	32.2399	0.133229	33	1	1	1	1	2	2	2	1	12	38	2	2	22.7	3	1	0	2020	2180	700
1064	233	140	20	40	31.486	229.762	7.29729	5.74406	1.27041	-999	0.77091	6.392	0.313475	8.2915	20.3908	0.40663	33	1	1	1	1	2	2	2	1	12	38	2	2	22.7	3	1	0	2020	2180	700
1064	233	198	28	70	42.2943	256.793	6.07158	3.66847	1.65507	-999	1.43169	3.52991	2.6369	2.46556	1.33866	1.84181	33	1	1	1	1	2	2	2	1	12	38	2	2	22.7	3	1	0	2020	2180	700
1064	233	224	32	76	42.5761	389.562	9.14979	5.12582	1.78504	118.777	1.13801	5.15176	1.78251	4.52699	2.89017	1.56634	33	1	1	1	1	2	2	2	1	12	38	2	2	22.7	3	1	0	2020	2180	700
1065	243	90	13	21	5.09393	190.011	37.3015	9.04814	4.12255	3.63209	0.14684	10.1127	0.016402	68.869	616.555	0.1117	34	2	1	2	3	2	2	2	1	1	42	2	2	28.8	2	0	1	2280	1980	800
1065	243	223	32	89	33.4088	543.002	16.2533	6.10115	2.66397	408.884	0.91775	6.07399	3.16839	6.61835	1.91706	3.45234	34	2	1	2	3	2	2	2	1	1	42	2	2	28.8	2	0	1	2280	1980	800
1066	262	139	19	60	30.5177	238.905	7.82841	3.98175	1.96607	9.48466	0.69749	2.60768	0.133331	3.73867	19.558	0.191158	37	3	2	2	3	2	1	1	1	12	41	2	1	23.8	3	0	1	2930	2880	300
1066	262	195	27	84	36.4835	388.767	10.656	4.62818	2.30241	-999	0.51394	3.3073	0.358763	6.43519	9.21864	0.698063	37	3	2	2	3	2	1	1	1	12	41	2	1	23.8	3	0	1	2930	2880	300
1066	262	251	35	157	47.0844	701.61	14.9011	4.46885	3.33444	342.391	2.45957	13.8016	6.86729	5.6114	2.00976	2.79207	37	3	2	2	3	2	1	1	1	12	41	2	1	23.8	3	0	1	2930	2880	300
1067	246	117	16	44	31.8403	165.763	5.20607	3.76733	1.3819	2.61546	0.55065	3.1165	0.13125	5.65967	23.7447	0.238355	34	2	1	2	1	2	1	1	1	12	35	2	2	22.8	3	0	0	2720	2140	900
1067	246	145	20	70	50.1835	201.936	4.02396	2.88481	1.39488	-999	0.77091	2.54408	0.481448	3.3001	5.28422	0.624519	34	2	1	2	1	2	1	1	1	12	35	2	2	22.8	3	0	0	2720	2140	900
1067	246	194	27	86	63.0353	393.537	6.24313	4.57602	1.36431	-999	-999	-999	-999	-999	-999	-999	34	2	1	2	1	2	1	1	1	12	35	2	2	22.8	3	0	0	2720	2140	900
1067	246	222	31	160	79.9159	484.568	6.06347	3.02855	2.0021	108.82	4.51533	12.625	6.83002	2.79603	1.84846	1.51263	34	2	1	2	1	2	1	1	1	12	35	2	2	22.8	3	0	0	2720	2140	900
1068	245	119	17	52	11.2411	120.049	10.6795	2.30863	4.6259	-999	-999	-999	-999	-999	-999	-999	35	2	1	2	3	2	1	1	2	13	31	2	2	22	3	0	0	2180	1495	500
1069	252	103	14	35	6.16641	250.83	40.6769	7.16658	5.67591	6.37534	0.33039	2.76669	0.100839	8.374	27.4366	0.305213	35	2	1	2	3	2	1	1	1	12	36	2	2	32.5	1	0	1	2090	2520	1000
1069	252	145	20	72	14.3823	239.7	16.6663	3.32917	5.00615	-999	0.58736	5.43797	1.12594	9.25833	4.8297	1.91696	35	2	1	2	3	2	1	1	1	12	36	2	2	32.5	1	0	1	2090	2520	1000
1069	252	201	28	115	17.2166	329.935	19.1638	2.869	6.67961	-999	0.80762	5.78778	4.05971	7.16647	1.42566	5.02676	35	2	1	2	3	2	1	1	1	12	36	2	2	32.5	1	0	1	2090	2520	1000
1069	252	229	32	125	27.2534	541.015	19.8512	4.32812	4.58658	416.103	1.28485	10.3989	11.054	8.09349	0.940743	8.60331	35	2	1	2	3	2	1	1	1	12	36	2	2	32.5	1	0	1	2090	2520	1000
1070	268	109	15	16	13.0212	242.085	18.5916	15.1303	1.22877	-999	-999	-999	-999	-999	-999	-999	37	3	2	2	2	2	4	5	1	12	37	2	2	21.1	3	1	1	2830	2710	200
1070	268	200	28	69	40.1218	451.574	11.2551	6.54455	1.71976	59.6149	0.84433	7.28243	1.17851	8.6251	6.17933	1.3958	37	3	2	2	2	2	4	5	1	12	37	2	2	21.1	3	1	1	2830	2710	200
1070	268	228	32	89	49.0825	820.466	16.716	9.21872	1.81327	-999	1.43169	14.4059	2.46654	10.0621	5.84052	1.72282	37	3	2	2	2	2	4	5	1	12	37	2	2	21.1	3	1	1	2830	2710	200
1070	268	256	36	173	56.0199	881.285	15.7316	5.09413	3.08819	1135.33	1.94563	19.494	11.8203	10.0194	1.6492	6.07531	37	3	2	2	2	2	4	5	1	12	37	2	2	21.1	3	1	1	2830	2710	200
1070	268	263	37	440.2	55.2	934.9	16.9366	2.12381	7.97464	-999	1.35827	19.9074	12.9979	14.6565	1.53159	9.56944	37	3	2	2	2	2	4	5	1	12	37	2	2	21.1	3	1	1	2830	2710	200
1071	204	112	16	19	16.8843	165.763	9.81756	8.72435	1.12531	4.5417	0.22026	2.09887	0.0470213	9.52904	44.6365	0.213481	29	1	1	1	1	2	3	6	1	12	33	2	2	24.2	3	0	0	1370	1360	200
1071	204	196	28	74	32.1854	344.246	10.6957	4.65197	2.29918	118.425	0.80762	6.16939	0.848394	7.63898	7.27185	1.05049	29	1	1	1	1	2	3	6	1	12	33	2	2	24.2	3	0	0	1370	1360	200
1072	261	127	18	66	23.5881	172.52	7.31387	2.61395	2.79802	5.97103	0.55065	3.62531	0.204626	6.5837	17.7168	0.371608	37	3	2	2	2	2	2	2	2	12	22	2	2	22.6	3	0	0	2350	2380	600
1072	261	155	22	75	30.38	252.023	8.29568	3.36031	2.46873	-999	0.7342	2.98929	0.410015	4.0715	7.2907	0.558451	37	3	2	2	2	2	2	2	2	12	22	2	2	22.6	3	0	0	2350	2380	600
1072	261	171	24	103	27.4889	191.999	6.98459	1.86406	3.74697	-999	0.51394	3.37091	0.184444	6.55895	18.276	0.358883	37	3	2	2	2	2	2	2	2	12	22	2	2	22.6	3	0	0	2350	2380	600
1072	261	197	28	124	26.9841	254.408	9.42809	2.05168	4.59531	-999	0.91775	5.34257	0.815695	5.82138	6.54972	0.888798	37	3	2	2	2	2	2	2	2	12	22	2	2	22.6	3	0	0	2350	2380	600
1072	261	225	32	150.3	50.4345	579.971	11.4995	3.85875	2.9801	-999	1.17472	9.6357	0.905819	8.20255	10.6376	0.771093	37	3	2	2	2	2	2	2	2	12	22	2	2	22.6	3	0	0	2350	2380	600
1072	261	253	36	172	49.8379	634.827	12.7378	3.69086	3.45119	530.307	1.39498	12.0526	4.67265	8.63997	2.57939	3.34962	37	3	2	2	2	2	2	2	2	12	22	2	2	22.6	3	0	0	2350	2380	600
1073	272	101	13	29	8.092	166.16	20.5339	5.72966	3.58378	-999	-999	-999	0.0442819	-999	-999	-999	37	3	2	2	2	2	3	6	1	12	32	2	2	20.9	3	0	1	2450	2800	500
1073	272	145	19	65	17.6599	166.558	9.43142	2.56243	3.68066	18.5183	-999	-999	-999	-999	-999	-999	37	3	2	2	2	2	3	6	1	12	32	2	2	20.9	3	0	1	2450	2800	500
1073	272	199	28	97	30.9257	311.252	10.0645	3.20879	3.13655	-999	0.55065	4.42034	0.712567	8.02749	6.2034	1.29405	37	3	2	2	2	2	3	6	1	12	32	2	2	20.9	3	0	1	2450	2800	500
1073	272	227	32	119	35.5969	338.681	9.51432	2.84606	3.34299	-999	0.80762	6.99622	2.48772	8.66276	2.8123	3.08032	37	3	2	2	2	2	3	6	1	12	32	2	2	20.9	3	0	1	2450	2800	500
1073	272	255	35	313.1	108.3	1227.5	11.3343	3.92047	2.89104	650.121	1.39498	9.25409	8.39417	6.63385	1.10244	6.01741	37	3	2	2	2	2	3	6	1	12	32	2	2	20.9	3	0	1	2450	2800	500
1074	237	112	16	47	26.2461	224.992	8.57239	4.78707	1.79074	-999	0.2	8.35	0.397	41.75	21.0327	1.985	33	1	1	1	1	2	2	2	1	12	29	2	1	21	3	0	2	2380	2070	200
1075	244	118	16	52	15.0523	232.147	15.4227	4.46437	3.45461	11.0517	0.88104	3.49811	0.214127	3.97043	16.3366	0.243039	34	2	1	2	3	2	2	2	2	2	27	2	2	21.4	3	0	0	2500	2185	400
1075	244	188	26	156	24.7813	472.642	19.0726	3.02976	6.29508	-999	-999	-999	-999	-999	-999	-999	34	2	1	2	3	2	2	2	2	2	27	2	2	21.4	3	0	0	2500	2185	400
1075	244	202	28	150.4	32.3074	693.262	21.4583	4.60945	4.65527	-999	1.57853	8.52267	1.82613	5.39912	4.66706	1.15686	34	2	1	2	3	2	2	2	2	2	27	2	2	21.4	3	0	0	2500	2185	400
1075	244	216	30	-999	-999	-999	-999	-999	-999	-999	1.68866	12.7522	1.71669	7.55167	7.42835	1.0166	34	2	1	2	3	2	2	2	2	2	27	2	2	21.4	3	0	0	2500	2185	400
1075	244	230	32	188	30.5636	647.945	21.1999	3.44652	6.15111	-999	2.12918	11.3848	3.88723	5.34702	2.92876	1.82569	34	2	1	2	3	2	2	2	2	2	27	2	2	21.4	3	0	0	2500	2185	400
1075	244	244	34	150	40.8432	1094.35	26.794	7.29568	3.67258	866.288	3.3039	14.5967	10.0012	4.41801	1.45949	3.02709	34	2	1	2	3	2	2	2	2	2	27	2	2	21.4	3	0	0	2500	2185	400
1076	263	119	17	64	21.378	139.129	6.50807	2.1739	2.99373	-999	0.7342	4.10233	0.265136	5.58748	15.4725	0.361123	37	3	2	2	2	2	3	7	2	12	25	2	1	26.6	2	0	0	2720	2370	1200
1076	263	168	24	169	28.8289	180.868	6.27385	1.07023	5.86218	-999	0.80762	2.63948	0.646716	3.26822	4.08136	0.800768	37	3	2	2	2	2	3	7	2	12	25	2	1	26.6	2	0	0	2720	2370	1200
1076	263	182	26	220	26.515	203.526	7.67588	0.92512	8.29718	-999	0.69749	3.84792	2.53818	5.51681	1.51602	3.63902	37	3	2	2	2	2	3	7	2	12	25	2	1	26.6	2	0	0	2720	2370	1200
1076	263	196	28	260	41.2952	296.942	7.1907	1.14208	6.29612	46.751	1.32156	3.2437	2.83147	2.45445	1.14559	2.14252	37	3	2	2	2	2	3	7	2	12	25	2	1	26.6	2	0	0	2720	2370	1200
1076	263	210	30	120	44.2906	283.029	6.39028	2.35857	2.70938	-999	1.61524	6.64641	4.56627	4.11481	1.45555	2.82699	37	3	2	2	2	2	3	7	2	12	25	2	1	26.6	2	0	0	2720	2370	1200
1076	263	224	32	260	44.4691	360.941	8.11668	1.38824	5.84676	111.494	2.05576	10.5897	5.07358	5.15125	2.08723	2.46798	37	3	2	2	2	2	3	7	2	12	25	2	1	26.6	2	0	0	2720	2370	1200
1076	263	238	34	170	48.4809	337.488	6.96126	1.98522	3.50654	-999	2.9368	13.9924	8.09002	4.76452	1.72959	2.75471	37	3	2	2	2	2	3	7	2	12	25	2	1	26.6	2	0	0	2720	2370	1200
1076	263	252	36	40	53.2944	540.617	10.144	13.5154	0.750548	-999	2.12918	11.6074	11.7513	5.45157	0.987749	5.51918	37	3	2	2	2	2	3	7	2	12	25	2	1	26.6	2	0	0	2720	2370	1200
1077	242	143	20	157	17.714	173.315	9.78408	1.10392	8.86303	24.2906	0.33039	2.48048	0.258999	7.50773	9.57719	0.783918	34	2	1	2	2	2	4	2	2	1	29	2	2	40.9	1	2	1	2130	2220	1200
1077	242	166	23	191	20.1004	216.247	10.7584	1.13218	9.50231	-999	-999	-999	-999	-999	-999	-999	34	2	1	2	2	2	4	2	2	1	29	2	2	40.9	1	2	1	2130	2220	1200
1077	242	199	28	125	21.5689	463.102	21.4708	3.70482	5.79538	-999	0.55065	5.27897	2.68361	9.58679	1.96711	4.87353	34	2	1	2	2	2	4	2	2	1	29	2	2	40.9	1	2	1	2130	2220	1200
1077	242	213	30	125	25.9744	568.84	21.9	4.55072	4.81242	-999	0.69749	8.77708	3.61894	12.5838	2.42532	5.18852	34	2	1	2	2	2	4	2	2	1	29	2	2	40.9	1	2	1	2130	2220	1200
1077	242	241	34	280	44.2851	1028.36	23.2215	3.67273	6.32267	-999	1.24814	14.5331	9.9509	11.6438	1.46048	7.97258	34	2	1	2	2	2	4	2	2	1	29	2	2	40.9	1	2	1	2130	2220	1200
1078	252	93	13	12	26.9409	242.085	8.98578	20.1738	0.445419	-999	0.55065	2.13067	0.0746931	3.86937	28.5256	0.135645	35	2	1	2	2	2	2	2	1	3	31	2	2	21.7	3	0	1	2830	2330	2000
1078	252	142	20	42	44.2378	272.694	6.16427	6.4927	0.949415	-999	1.61524	5.62878	1.08003	3.48479	5.21167	0.668652	35	2	1	2	2	2	2	2	1	3	31	2	2	21.7	3	0	1	2830	2330	2000
1078	252	198	28	74	57.8161	485.76	8.40182	6.56433	1.27992	223.143	1.28485	9.25409	6.29836	7.20247	1.46929	4.90202	35	2	1	2	2	2	2	2	1	3	31	2	2	21.7	3	0	1	2830	2330	2000
1079	244	105	15	8	8.73127	172.918	19.8044	21.6147	0.916247	-999	0.29368	2.73489	0.0303072	9.31247	90.2387	0.103198	34	2	1	2	3	2	2	2	1	5	40	2	2	35.4	1	0	0	2290	2500	1800
1079	244	140	20	16	11.8982	195.179	16.404	12.1987	1.34474	18.9679	0.33039	3.2437	0.132984	9.8178	24.3916	0.402507	34	2	1	2	3	2	2	2	1	5	40	2	2	35.4	1	0	0	2290	2500	1800
1079	244	182	26	32	16.7352	175.701	10.4989	5.49064	1.91214	-999	0.33039	3.2119	0.349123	9.72154	9.19992	1.0567	34	2	1	2	3	2	2	2	1	5	40	2	2	35.4	1	0	0	2290	2500	1800
1079	244	196	28	42	16.8113	196.769	11.7045	4.68497	2.49831	-999	0.22026	2.06706	0.394306	9.38466	5.24228	1.79018	34	2	1	2	3	2	2	2	1	5	40	2	2	35.4	1	0	0	2290	2500	1800
1079	244	224	32	53	21.9498	240.893	10.9747	4.54514	2.4146	211.022	0.62407	5.21536	1.1894	8.35702	4.38486	1.90588	34	2	1	2	3	2	2	2	1	5	40	2	2	35.4	1	0	0	2290	2500	1800
1080	261	172	24	54	27.4889	223.005	8.11254	4.12971	1.96443	-999	0.66078	2.89389	0.51498	4.37951	5.61942	0.779352	38	3	2	2	3	2	2	2	2	12	37	2	2	24	3	1	0	3010	2730	620
1080	261	186	26	41	26.6169	281.041	10.5587	6.85467	1.54037	-999	0.77091	3.81612	0.6179	4.95015	6.17595	0.80152	38	3	2	2	3	2	2	2	2	12	37	2	2	24	3	1	0	3010	2730	620
1080	261	200	28	47	33.2712	445.214	13.3814	9.47264	1.41264	-999	1.1013	4.99276	1.31406	4.53351	3.79948	1.19319	38	3	2	2	3	2	2	2	2	12	37	2	2	24	3	1	0	3010	2730	620
1080	261	214	30	59	35.4739	405.86	11.4411	6.87899	1.66319	-999	1.06459	5.11996	3.3012	4.80933	1.55094	3.10091	38	3	2	2	3	2	2	2	2	12	37	2	2	24	3	1	0	3010	2730	620
1080	261	228	32	69	38.5945	521.536	13.5132	7.5585	1.78782	-999	1.24814	5.97859	4.93446	4.79	1.2116	3.95345	38	3	2	2	3	2	2	2	2	12	37	2	2	24	3	1	0	3010	2730	620
1080	261	242	34	325.1	116.7	1377	11.7995	4.23562	2.78578	-999	1.1013	5.46977	3.43946	4.96665	1.5903	3.12309	38	3	2	2	3	2	2	2	2	12	37	2	2	24	3	1	0	3010	2730	620
1080	261	256	36	506.6	208.3	1462.8	7.02256	2.88749	2.43207	555.5	0.9	26.05	7.74133	28.9444	3.36505	8.60148	38	3	2	2	3	2	2	2	2	12	37	2	2	24	3	1	0	3010	2730	620
1081	265	199	28	69	23.634	436.469	18.4678	6.32563	2.91952	-999	0.44052	2.60768	1.97788	5.91955	1.31843	4.48987	37	3	2	2	3	2	1	1	1	12	35	2	2	34.9	1	1	0	3140	2550	800
1081	265	220	32	97	33.2712	685.312	20.5978	7.06507	2.91544	673.6	0.80762	9.89011	4.07115	12.246	2.42932	5.04092	37	3	2	2	3	2	1	1	1	12	35	2	2	34.9	1	1	0	3140	2550	800
1081	265	255	36	601	78	2000.3	25.6449	3.32829	7.70513	-999	0.69749	2.79849	23.5058	4.01223	0.119055	33.7005	37	3	2	2	3	2	1	1	1	12	35	2	2	34.9	1	1	0	3140	2550	800
1082	261	146	21	36	19.8709	287.799	14.4834	7.99442	1.81169	4.93	0.22026	4.80195	0.487655	21.8013	9.84702	2.214	37	3	2	2	3	2	1	1	1	12	35	1	1	21	3	0	0	2680	2370	800
1082	261	188	27	55	27.443	351.004	12.7903	6.38188	2.00416	-999	0.33039	4.10233	1.05375	12.4166	3.89308	3.18941	37	3	2	2	3	2	1	1	1	12	35	1	1	21	3	0	0	2680	2370	800
1082	261	223	32	94	52.5	1001.7	19.08	10.6564	1.79048	91.37	0.22026	0.286209	1.11429	1.29941	0.256852	5.05899	37	3	2	2	3	2	1	1	1	12	35	1	1	21	3	0	0	2680	2370	800
1084	266	115	16	24	34.0004	215.849	6.34844	8.99372	0.705875	-999	0.25697	5.15176	0.171232	20.0481	30.0864	0.666352	37	3	2	2	3	2	1	1	1	12	45	2	2	21.1	3	0	1	2480	2480	600
1084	266	143	20	38	35.9994	172.918	4.80336	4.55047	1.05557	-999	0.47723	12.6568	0.761114	26.5214	16.6293	1.59486	37	3	2	2	3	2	1	1	1	12	45	2	2	21.1	3	0	1	2480	2480	600
1084	266	199	28	119.3	139.3	820.5	5.89017	6.87762	0.856425	-999	0.47723	1.39924	1.32495	2.93201	1.05607	2.77634	37	3	2	2	3	2	1	1	1	12	45	2	2	21.1	3	0	1	2480	2480	600
1084	266	227	32	178.7	96	865	9.01042	4.84051	1.86146	-999	0.66078	0.222607	2.36623	0.336885	0.0940768	3.58096	37	3	2	2	3	2	1	1	1	12	45	2	2	21.1	3	0	1	2480	2480	600
1084	266	255	36	336.6	196.8	1084.4	5.51016	3.22163	1.71037	1011.15	1.06459	0.31801	8.21859	0.298716	0.038694	7.71995	37	3	2	2	3	2	1	1	1	12	45	2	2	21.1	3	0	1	2480	2480	600
1084	266	262	37	359.2	201.3	1004.9	4.99205	2.79761	1.7844	-999	0.80762	1.43104	12.8008	1.77193	0.111794	15.85	37	3	2	2	3	2	1	1	1	12	45	2	2	21.1	3	0	1	2480	2480	600
1086	256	142	20	48	42.7706	199.551	4.66561	4.15732	1.12227	13.2036	1.54182	1.46285	0.594563	0.948779	2.46037	0.385624	36	2	1	2	2	2	2	2	2	3	31	2	1	35.2	1	0	1	2670	2850	1200
1086	256	184	26	69	43.9638	347.028	7.8935	5.0294	1.56947	-999	1.72537	3.68892	2.23233	2.13804	1.65249	1.29383	36	2	1	2	2	2	2	2	2	3	31	2	1	35.2	1	0	1	2670	2850	1200
1086	256	212	30	169.5	162.4	1745.9	10.7506	10.3003	1.04372	-999	2.91	45.1574	4.42524	15.518	10.2045	1.5207	36	2	1	2	2	2	2	2	2	3	31	2	1	35.2	1	0	1	2670	2850	1200
1086	256	228	32	201.5	193.8	1373.8	7.08875	6.81787	1.03973	-999	2.2026	1.01763	2.34078	0.462014	0.434741	1.06273	36	2	1	2	2	2	2	2	2	3	31	2	1	35.2	1	0	1	2670	2850	1200
1086	256	240	34	293.1	69.9	931.8	13.3305	3.17912	4.19313	-999	1.68866	0.508816	3.63322	0.301313	0.140046	2.15154	36	2	1	2	2	2	2	2	2	3	31	2	1	35.2	1	0	1	2670	2850	1200
1086	256	254	36	424.1	174.9	1421.5	8.1275	3.3518	2.42481	390.866	2.09247	2.00346	8.53724	0.957463	0.234673	4.07998	36	2	1	2	2	2	2	2	2	3	31	2	1	35.2	1	0	1	2670	2850	1200
1087	242	114	16	9	16.3373	252.42	15.4506	28.0467	0.550887	-999	0.25697	1.08123	0.153513	4.20763	7.04329	0.597396	34	2	1	2	3	2	1	1	2	8	38	2	2	30.9	1	1	1	2010	1865	600
1087	242	128	18	14	17.1633	223.402	13.0162	15.9573	0.815693	25.1186	0.22026	0.413413	0.169395	1.87693	2.44053	0.769066	34	2	1	2	3	2	1	1	2	8	38	2	2	30.9	1	1	1	2010	1865	600
1087	242	142	20	-999	-999	-999	-999	-999	-999	-999	0.3671	0.763224	0.38959	2.07906	1.95904	1.06126	34	2	1	2	3	2	1	1	2	8	38	2	2	30.9	1	1	1	2010	1865	600
1087	242	156	21	25	23.1751	202.334	8.73066	8.09335	1.07874	-999	0.47723	0.63602	0.500069	1.33273	1.27186	1.04786	34	2	1	2	3	2	1	1	2	8	38	2	2	30.9	1	1	1	2010	1865	600
1087	242	170	24	34	27.5806	231.75	8.40263	6.81617	1.23275	-999	0.44052	0.540617	0.802136	1.22722	0.673972	1.82088	34	2	1	2	3	2	1	1	2	8	38	2	2	30.9	1	1	1	2010	1865	600
1087	242	184	26	41	35.3822	255.203	7.21276	6.22446	1.15878	-999	0.7342	0.985831	1.73036	1.34273	0.569727	2.35679	34	2	1	2	3	2	1	1	2	8	38	2	2	30.9	1	1	1	2010	1865	600
1087	242	198	28	176.5	36.3	302.1	8.32231	1.71161	4.86226	-999	0.84433	1.71725	2.12955	2.03387	0.806392	2.52218	34	2	1	2	3	2	1	1	2	8	38	2	2	30.9	1	1	1	2010	1865	600
1087	242	228	32	153	63.3	928.6	14.6698	6.06928	2.41706	-999	0.62407	0.413413	3.93214	0.662447	0.105137	6.3008	34	2	1	2	3	2	1	1	2	8	38	2	2	30.9	1	1	1	2010	1865	600
1087	242	240	34	233.5	74.6	1144.8	15.3458	4.90278	3.13003	620.736	0.69749	0.349811	7.75747	0.501528	0.0450934	11.122	34	2	1	2	3	2	1	1	2	8	38	2	2	30.9	1	1	1	2010	1865	600
1088	268	144	20	28	28.269	282.631	9.99792	10.094	0.990484	-999	0.51394	3.59351	0.906998	6.99209	3.96199	1.76479	37	3	2	2	3	2	1	1	2	12	29	2	2	21.4	3	1	0	2480	2340	650
1088	268	158	22	28	23.4045	259.576	11.0908	9.27056	1.19635	24.9917	0.33039	0.922229	0.90672	2.79133	1.0171	2.74439	37	3	2	2	3	2	1	1	2	12	29	2	2	21.4	3	1	0	2480	2340	650
1088	268	172	24	35	27.2594	323.178	11.8556	9.23365	1.28396	-999	0.40381	2.57588	1.30928	6.37894	1.9674	3.24232	37	3	2	2	3	2	1	1	2	12	29	2	2	21.4	3	1	0	2480	2340	650
1088	268	186	26	29	29.6457	329.538	11.1159	11.3634	0.978218	-999	0.33039	1.71725	0.783688	5.19766	2.19125	2.37201	37	3	2	2	3	2	1	1	2	12	29	2	2	21.4	3	1	0	2480	2340	650
1088	268	200	28	32	29.4163	328.345	11.162	10.2608	1.08783	-999	0.51394	2.38508	1.56724	4.64077	1.52183	3.04946	37	3	2	2	3	2	1	1	2	12	29	2	2	21.4	3	1	0	2480	2340	650
1088	268	214	30	36	28.6361	339.873	11.8687	9.44092	1.25715	-999	0.40381	1.65365	1.85425	4.09512	0.891815	4.5919	37	3	2	2	3	2	1	1	2	12	29	2	2	21.4	3	1	0	2480	2340	650
1088	268	228	32	107.9	50.4	744.1	14.7639	6.8962	2.14087	-999	0.55065	3.1801	1.85751	5.77517	1.71202	3.37331	37	3	2	2	3	2	1	1	2	12	29	2	2	21.4	3	1	0	2480	2340	650
1088	268	258	36	239.4	57.3	1338.8	23.3647	5.59231	4.17801	897.902	0.58736	0.477015	4.52875	0.812134	0.10533	7.71034	37	3	2	2	3	2	1	1	2	12	29	2	2	21.4	3	1	0	2480	2340	650
1090	265	105	15	17	69.204	588.318	8.50122	34.607	0.245651	12.6301	0.84433	2.57588	0.0394591	3.0508	65.2798	0.0467342	37	3	2	2	2	2	3	3	1	12	30	2	1	22.8	3	0	0	2460	2520	600
1090	265	140	20	45	83.0632	482.58	5.8098	10.724	0.541756	-999	0.66078	2.60768	0.0727462	3.94637	35.8463	0.110091	37	3	2	2	2	2	3	3	1	12	30	2	1	22.8	3	0	0	2460	2520	600
1090	265	196	28	143.2	235.1	763.2	3.24628	5.32961	0.609103	-999	1.68866	7.82305	0.504508	4.63269	15.5063	0.298762	37	3	2	2	2	2	3	3	1	12	30	2	1	22.8	3	0	0	2460	2520	600
1090	265	224	32	170.1	119.3	731.4	6.13076	4.29982	1.42582	110.038	2.12918	2.03526	1.47774	0.955891	1.37728	0.694041	37	3	2	2	2	2	3	3	1	12	30	2	1	22.8	3	0	0	2460	2520	600
1090	265	228	36	1126	260.6	1224.3	4.698	1.0873	4.3208	-999	1.24814	1.33564	9.85631	1.07011	0.135511	7.8968	37	3	2	2	2	2	3	3	1	12	30	2	1	22.8	3	0	0	2460	2520	600
1090	265	235	37	402.9	76.8	874.5	11.3867	2.17051	5.24609	-999	2.09247	4.07053	5.58925	1.94532	0.728278	2.67113	37	3	2	2	2	2	3	3	1	12	30	2	1	22.8	3	0	0	2460	2520	600
1091	240	128	18	28	18.2188	116.869	6.41472	4.17388	1.53687	-999	0.18355	1.90806	0.112413	10.3953	16.9736	0.61244	34	2	1	2	3	2	1	1	2	6	28	2	2	30.1	1	1	1	2230	2270	700
1091	240	142	20	30	16.7962	118.061	7.02904	3.93537	1.78612	-999	0.3671	3.91152	0.146117	10.6552	26.7699	0.398029	34	2	1	2	3	2	1	1	2	6	28	2	2	30.1	1	1	1	2230	2270	700
1091	240	163	23	51	24.4141	156.62	6.41513	3.07098	2.08895	-999	0.33039	2.48048	0.308391	7.50773	8.04329	0.933415	34	2	1	2	3	2	1	1	2	6	28	2	2	30.1	1	1	1	2230	2270	700
1091	240	170	24	56	25.5614	164.57	6.43822	2.93875	2.1908	25.8277	0.44052	5.50157	1.63828	12.4888	3.35814	3.71897	34	2	1	2	3	2	1	1	2	6	28	2	2	30.1	1	1	1	2230	2270	700
1091	240	205	29	189.1	29.8	203.5	6.82886	1.07615	6.34564	-999	0.3671	3.46631	1.24397	9.44241	2.7865	3.38863	34	2	1	2	3	2	1	1	2	6	28	2	2	30.1	1	1	1	2230	2270	700
1091	240	235	33	252.5	58.1	318	5.47332	1.25941	4.34596	84.6916	1.13801	1.71725	3.73384	1.509	0.459916	3.28103	34	2	1	2	3	2	1	1	2	6	28	2	2	30.1	1	1	1	2230	2270	700
1092	246	98	14	21	13.492	212.272	15.7331	10.1082	1.55647	13.435	0.22026	3.0847	0.0503467	14.0048	61.2691	0.228579	35	2	1	2	1	1	1	1	1	12	46	2	2	22.8	3	0	0	1970	2180	500
1092	246	140	20	38	20.6511	266.333	12.8968	7.00877	1.8401	-999	0.40381	5.31077	0.343551	13.1516	15.4585	0.850773	35	2	1	2	1	1	1	1	1	12	46	2	2	22.8	3	0	0	1970	2180	500
1092	246	168	24	-999	-999	-999	-999	-999	-999	-999	0.47723	5.34257	0.414078	11.195	12.9023	0.867669	35	2	1	2	1	1	1	1	1	12	46	2	2	22.8	3	0	0	1970	2180	500
1092	246	224	32	195.9	41.1	1008.1	24.528	5.14599	4.76642	-999	0.88104	3.62531	4.38599	4.11481	0.826567	4.9782	35	2	1	2	1	1	1	1	1	12	46	2	2	22.8	3	0	0	1970	2180	500
1092	246	238	34	388.7	47.6	1030.3	21.645	2.65063	8.16597	332.016	0.88104	3.91152	3.35707	4.43967	1.16516	3.81035	35	2	1	2	1	1	1	1	1	12	46	2	2	22.8	3	0	0	1970	2180	500
1093	259	143	20	36	29.554	291.774	9.87259	8.10484	1.21811	43.2442	0.47723	4.00693	0.15	8.39622	26.7128	0.314314	37	3	2	2	1	2	4	3	1	12	38	2	2	21.2	3	2	1	2330	2220	400
1093	259	199	28	71	33.9595	311.252	9.16539	4.38384	2.09072	-999	0.55065	3.3073	2.065	6.00618	1.6016	3.75011	37	3	2	2	1	2	4	3	1	12	38	2	2	21.2	3	2	1	2330	2220	400
1093	259	227	32	239	95.2	931.8	9.78782	3.89874	2.5105	1247.57	-999	-999	-999	-999	-999	-999	37	3	2	2	1	2	4	3	1	12	38	2	2	21.2	3	2	1	2330	2220	400
1093	259	248	35	370.7	228.6	1345.2	5.88451	3.62881	1.62161	-999	1.24814	2.67128	5.89463	2.14021	0.453173	4.72273	37	3	2	2	1	2	4	3	1	12	38	2	2	21.2	3	2	1	2330	2220	400
1094	264	141	20	34	20.4216	232.147	11.3677	6.82786	1.6649	16.3654	0.51394	3.1483	0.0479196	6.12581	65.6997	0.0932396	37	3	2	2	3	2	1	1	1	12	37	2	1	26.8	2	1	1	2460	2820	700
1094	264	197	21	81	34.189	449.587	13.15	5.55045	2.36918	-999	0.51394	6.83721	0.0869626	13.3035	78.6225	0.169208	37	3	2	2	3	2	1	1	1	12	37	2	1	26.8	2	1	1	2460	2820	700
1094	264	225	25	-999	-999	-999	-999	-999	-999	274.782	0.80762	3.3391	0.278051	4.1345	12.009	0.344285	37	3	2	2	3	2	1	1	1	12	37	2	1	26.8	2	1	1	2460	2820	700
1095	266	139	19	51	28.9574	191.601	6.61666	3.75688	1.76121	15.1281	0.55065	3.3073	0.185576	6.00618	17.8219	0.337012	37	3	2	2	3	2	1	1	1	12	33	1	1	22.7	3	0	0	3030	2690	1120
1095	266	195	27	190.5	101.8	756.9	7.43517	3.97323	1.87132	-999	1.87221	4.96096	0.771567	2.64979	6.42971	0.412116	37	3	2	2	3	2	1	1	1	12	33	1	1	22.7	3	0	0	3030	2690	1120
1095	266	223	31	250.1	122.1	1014.4	8.30794	4.05598	2.04832	-999	5.69005	5.37437	2.89098	0.944521	1.85901	0.508077	37	3	2	2	3	2	1	1	1	12	33	1	1	22.7	3	0	0	3030	2690	1120
1095	266	251	35	354.5	81.8	1192.5	14.5782	3.36389	4.33374	1670.33	1.32156	2.41688	7.93717	1.82881	0.304501	6.00591	37	3	2	2	3	2	1	1	1	12	33	1	1	22.7	3	0	0	3030	2690	1120
1096	230	145	20	65	22.5326	276.271	12.261	4.25033	2.88471	11.001	0.3671	3.72072	0.0662968	10.1354	56.1221	0.180596	32	1	1	1	3	2	2	2	1	1	34	2	1	35.9	1	1	0	1420	1490	350
1096	230	201	28	150.8	86	944.5	10.9826	6.26326	1.75349	115.825	0.55065	5.43797	0.038835	9.87555	140.028	0.0705257	32	1	1	1	3	2	2	2	1	1	34	2	1	35.9	1	1	0	1420	1490	350
1097	259	143	20	47	21.8901	302.109	13.8012	6.42786	2.14709	37.0644	0.55065	3.3073	0.194591	6.00618	16.9962	0.353384	36	2	1	2	3	2	1	1	1	11	32	2	2	20.7	3	1	0	2360	2370	950
1097	259	199	28	243.6	106.4	1262.5	11.8656	5.18268	2.28947	-999	0.99117	8.23646	1.23197	8.30983	6.6856	1.24294	36	2	1	2	3	2	1	1	1	11	32	2	2	20.7	3	1	0	2360	2370	950
1097	259	255	36	562	157.1	833.2	5.30363	1.48256	3.57734	2334.34	1.8355	5.40617	15.745	2.94534	0.343358	8.57805	36	2	1	2	3	2	1	1	1	11	32	2	2	20.7	3	1	0	2360	2370	950
1098	248	99	14	13	17.5305	220.222	12.5622	16.9401	0.741566	5.17663	0.33039	3.75252	0.068	11.3578	55.1841	0.205817	35	2	1	2	1	2	2	2	1	12	34	2	1	29	2	0	0	2090	2460	300
1098	248	141	20	74.1	27.7	273.5	9.87365	3.69096	2.67509	-999	0.66078	2.70308	0.263	4.09075	10.2779	0.398014	35	2	1	2	1	2	2	2	1	12	34	2	1	29	2	0	0	2090	2460	300
1098	248	197	28	115.3	76.3	442	5.79292	3.83348	1.51114	57.4002	1.79879	2.92569	0.913	1.62648	3.20448	0.507563	35	2	1	2	1	2	2	2	1	12	34	2	1	29	2	0	0	2090	2460	300
1099	256	110	15	18	13.7674	347.028	25.2066	19.2794	1.30744	5.02286	0.3671	3.2119	0.0509709	8.74939	63.0144	0.138847	35	2	1	2	1	2	3	6	1	12	32	2	2	20.7	3	0	0	2340	2260	600
1099	256	145	20	133.7	27.8	244.9	8.80935	1.83171	4.80935	-999	0.62407	3.1483	0.117753	5.04479	26.7364	0.188686	35	2	1	2	1	2	3	6	1	12	32	2	2	20.7	3	0	0	2340	2260	600
1099	256	201	28	222.9	47.1	550.1	11.6794	2.46792	4.73248	141.222	0.77091	1.46285	0.453398	1.89756	3.22641	0.588134	35	2	1	2	1	2	3	6	1	12	32	2	2	20.7	3	0	0	2340	2260	600
1099	256	222	31	264	59.7	1078	18.057	4.08333	4.42211	-999	0.95446	1.97166	0.990707	2.06574	1.99016	1.03798	35	2	1	2	1	2	3	6	1	12	32	2	2	20.7	3	0	0	2340	2260	600
1100	264	101	14	-999	18.127	251.228	13.8593	-999	-999	12.3228	0.18355	2.95749	0.0568655	16.1127	52.0086	0.309809	37	3	2	2	3	1	2	2	1	12	24	1	1	18.8	3	1	0	2450	2050	400
1100	264	143	20	74.1	30.9	438.8	14.2006	5.92173	2.39806	-999	0.18355	3.2437	0.103467	17.672	31.35	0.563701	37	3	2	2	3	1	2	2	1	12	24	1	1	18.8	3	1	0	2450	2050	400
1100	264	227	32	422.3	77.9	1596.4	20.4929	3.78025	5.42105	-999	2.27602	7.05982	1.7672	3.10183	3.99492	0.776442	37	3	2	2	3	1	2	2	1	12	24	1	1	18.8	3	1	0	2450	2050	400
1101	259	147	21	54	23.9552	289.389	12.0804	5.35906	2.2542	9.3301	1.50511	2.70308	0.496741	1.79594	5.44164	0.330036	37	3	2	2	3	2	1	1	1	12	36	2	2	27.6	2	1	0	3330	3960	800
1101	259	196	28	306	58.6	744.1	12.698	2.4317	5.22184	-999	1.02	16.714	1.88169	16.3863	8.88243	1.8448	37	3	2	2	3	2	1	1	1	12	36	2	2	27.6	2	1	0	3330	3960	800
1101	259	224	32	369.7	73.1	982.6	13.4419	2.65783	5.05746	-999	2.12918	1.33564	7.19196	0.627303	0.185713	3.37781	37	3	2	2	3	2	1	1	1	12	36	2	2	27.6	2	1	0	3330	3960	800
1101	259	252	36	557.5	70.9	1316.5	18.5684	2.36143	7.86319	246.566	1.35827	1.87626	17.4724	1.38136	0.107384	12.8637	37	3	2	2	3	2	1	1	1	12	36	2	2	27.6	2	1	0	3330	3960	800
1102	263	120	17	31	14.9147	166.558	11.1674	5.37283	2.07849	-999	0.25697	2.28967	0.16706	8.91027	13.7057	0.650113	37	3	2	2	1	2	2	2	1	12	26	2	2	24.6	3	1	1	3330	3100	900
1102	263	141	20	66	19.7791	217.439	10.9934	3.29454	3.33685	13.911	0.3671	1.93986	0.218932	5.28428	8.86056	0.596383	37	3	2	2	1	2	2	2	1	12	26	2	2	24.6	3	1	1	3330	3100	900
1102	263	169	24	218.7	45.7	502.4	10.9934	2.29721	4.78556	-999	0.44052	0.445214	0.667268	1.01066	0.667219	1.51473	37	3	2	2	1	2	2	2	1	12	26	2	2	24.6	3	1	1	3330	3100	900
1102	263	197	28	284.4	71.6	556.5	7.77235	1.95675	3.97207	-999	0.55065	0.572418	3.03301	1.03953	0.188729	5.50805	37	3	2	2	1	2	2	2	1	12	26	2	2	24.6	3	1	1	3330	3100	900
1102	263	239	36	-999	-999	-999	-999	-999	-999	644.338	0.69749	1.78086	7.42469	2.55324	0.239856	10.6449	37	3	2	2	1	2	2	2	1	12	26	2	2	24.6	3	1	1	3330	3100	900
1103	258	122	17	46	23.7258	84.6702	3.5687	1.84066	1.93882	6.37802	0.66078	1.74906	-999	2.64696	-999	-999	36	2	1	2	3	2	1	1	1	4	27	2	2	35.7	1	2	1	2240	2340	1150
1103	258	199	28	296.3	41.3	162.2	3.92736	0.547418	7.17433	-999	1.35827	1.49465	-999	1.1004	-999	-999	36	2	1	2	3	2	1	1	1	4	27	2	2	35.7	1	2	1	2240	2340	1150
1103	258	227	32	589.9	101.4	410.2	4.04536	0.695372	5.81755	-999	1.39498	1.04943	2.119	0.752293	0.495249	1.51902	36	2	1	2	3	2	1	1	1	4	27	2	2	35.7	1	2	1	2240	2340	1150
1103	258	241	34	464.1	68.3	321.2	4.70278	0.692092	6.79502	-999	3.48745	2.51228	4.672	0.720377	0.537731	1.33966	36	2	1	2	3	2	1	1	1	4	27	2	2	35.7	1	2	1	2240	2340	1150
1103	258	248	35	680.3	130	473.8	3.64462	0.696457	5.23308	280.359	6.05715	4.32494	18.7	0.714022	0.23128	3.08726	36	2	1	2	3	2	1	1	1	4	27	2	2	35.7	1	2	1	2240	2340	1150
1104	206	90	12	11	5.32339	125.216	23.522	11.3833	2.06635	3.81489	0.25697	2.32147	0.159	9.03402	14.6005	0.618749	28	1	1	1	1	2	2	2	1	9	39	2	2	26.3	2	1	0	820	1605	700
1105	151	114	16	28	27.2135	183.651	6.74851	6.55896	1.0289	3.71119	2.31273	3.1165	0.376	1.34754	8.28856	0.162578	20	1	1	1	1	2	4	4	1	12	23	2	2	33	1	0	0	-999	-999	400
1106	242	112	16	22	12.2071	195.974	16.0541	8.90789	1.80223	12.6695	0.22026	2.57588	0.271	11.6947	9.5051	1.23036	34	2	1	2	3	1	2	2	1	12	27	2	1	23.2	3	1	0	1880	1830	500
1106	242	140	20	101.8	39	190.8	4.89231	1.87426	2.61026	-999	0.22	8.64	-999	39.2727	-999	-999	34	2	1	2	3	1	2	2	1	12	27	2	1	23.2	3	1	0	1880	1830	500
1106	242	168	24	117.1	62.9	432.5	6.87599	3.69342	1.86169	-999	0.3671	0.890428	0.289	2.42557	3.08107	0.787251	34	2	1	2	3	1	2	2	1	12	27	2	1	23.2	3	1	0	1880	1830	500
1106	242	196	28	251.7	48.3	448.4	9.28364	1.78149	5.21118	-999	0.40381	0.572418	0.506	1.41754	1.13126	1.25306	34	2	1	2	3	1	2	2	1	12	27	2	1	23.2	3	1	0	1880	1830	500
1106	242	224	32	206.9	47.9	502.4	10.4885	2.42823	4.31942	242.421	0.44052	0.922229	0.838	2.0935	1.10051	1.9023	34	2	1	2	3	1	2	2	1	12	27	2	1	23.2	3	1	0	1880	1830	500
1108	253	111	15	27	16.3832	225.787	13.7816	8.36249	1.64803	-999	0.58736	3.2119	0.0221221	5.46837	145.19	0.0376635	38	3	2	2	3	2	1	1	2	10	30	2	2	24.2	3	0	0	2660	1860	-999
1108	253	125	17	57.9	31.7	324.4	10.2334	5.60276	1.8265	-999	0.47723	3.52991	0.0285714	7.39667	123.547	0.0598693	38	3	2	2	3	2	1	1	2	10	30	2	2	24.2	3	0	0	2660	1860	-998
1108	253	139	19	138	23.9	257.6	10.7782	1.86667	5.77406	4.31332	0.31	9.82	0.100763	31.6774	97.4566	0.325041	38	3	2	2	3	2	1	1	2	10	30	2	2	24.2	3	0	0	2660	1860	-997
1108	253	167	23	123.8	38.3	432.5	11.2924	3.49354	3.23238	-999	0.88104	1.43104	0.176838	1.62427	8.09242	0.200715	38	3	2	2	3	2	1	1	2	10	30	2	2	24.2	3	0	0	2660	1860	-996
1108	253	181	25	166.1	41.1	524.7	12.7664	3.15894	4.04136	-999	0.88104	1.11303	0.438696	1.26332	2.53714	0.49793	38	3	2	2	3	2	1	1	2	10	30	2	2	24.2	3	0	0	2660	1860	-995
1108	253	195	27	139	33.2	375.2	11.3012	2.69928	4.18675	-999	1.17472	2.22607	0.308807	1.89498	7.20861	0.262877	38	3	2	2	3	2	1	1	2	10	30	2	2	24.2	3	0	0	2660	1860	-994
1108	253	209	28	220.3	71.7	1262.5	17.6081	5.73082	3.07252	-999	2.5697	3.75252	0.765049	1.46029	4.90494	0.297719	38	3	2	2	3	2	1	1	2	10	30	2	2	24.2	3	0	0	2660	1860	-993
1108	253	230	32	353.4	106.4	1322.9	12.4333	3.74335	3.32143	161.181	5.65334	5.27897	4.12538	0.933778	1.27963	0.729725	38	3	2	2	3	2	1	1	2	10	30	2	2	24.2	3	0	0	2660	1860	-992
1108	253	251	35	1052.2	97.2	1361.1	14.0031	1.29358	10.8251	-999	0.99	4.69	12.3519	4.73737	0.3797	12.4766	38	3	2	2	3	2	1	1	2	10	30	2	2	24.2	3	0	0	2660	1860	-991
1110	266	199	27	227	65.1	362.5	5.56836	1.59692	3.48694	131.835	1.13801	1.04943	0.6457	0.922165	1.62526	0.567394	38	3	2	2	3	2	1	1	1	12	31	2	2	25.9	2	0	0	2900	2490	600
1110	266	255	36	430.5	110.7	912.7	8.24481	2.12009	3.88889	930.917	-999	-999	-999	-999	-999	-999	38	3	2	2	3	2	1	1	1	12	31	2	2	25.9	2	0	0	2900	2490	600
1111	264	114	16	-999	-999	-999	-999	-999	-999	16.138	0.5	10.69	0.163731	21.38	65.29	0.327462	37	3	2	2	3	2	1	1	1	12	39	2	2	24.6	3	0	1	3000	3420	-999
1111	264	142	20	212.3	84.3	429.3	5.09253	2.02214	2.51839	-999	0.69749	0.540617	0.322677	0.775089	1.67541	0.462626	37	3	2	2	3	2	1	1	1	12	39	2	2	24.6	3	0	1	3000	3420	-999
1111	264	198	28	394.5	95.8	543.8	5.67641	1.37845	4.11795	-999	1.79879	1.49465	2.76442	0.830918	0.540672	1.53682	37	3	2	2	3	2	1	1	1	12	39	2	2	24.6	3	0	1	3000	3420	-999
1111	264	226	32	843.3	101.2	1195.7	11.8152	1.41788	8.333	-999	1.21	3.19	7.09404	2.63636	0.449673	5.86284	37	3	2	2	3	2	1	1	1	12	39	2	2	24.6	3	0	1	3000	3420	-999
1111	264	254	36	563.6	75.6	928.6	12.2831	1.64762	7.45503	1080.51	-999	-999	-999	-999	-999	-999	37	3	2	2	3	2	1	1	1	12	39	2	2	24.6	3	0	1	3000	3420	-999
1112	259	125	17	79.3	33	216.2	6.55152	2.72636	2.40303	-999	1.65195	1.04943	0.18828	0.635269	5.57378	0.113974	37	3	2	2	3	2	1	1	2	12	27	2	2	19.1	3	0	1	2840	2520	350
1112	259	139	19	143.8	53.5	283	5.28972	1.96801	2.68785	8.8063	1.39498	0.477015	0.449029	0.341951	1.06233	0.321889	37	3	2	2	3	2	1	1	2	12	27	2	2	19.1	3	0	1	2840	2520	350
1112	259	167	23	138.9	63.7	413.4	6.4898	2.97624	2.18053	-999	2.05576	0.763224	1.20964	0.371261	0.630952	0.588415	37	3	2	2	3	2	1	1	2	12	27	2	2	19.1	3	0	1	2840	2520	350
1112	259	181	24	138.5	61.5	540.6	8.79024	3.90325	2.25203	-999	2.60641	1.65365	0.869487	0.634456	1.90187	0.333596	37	3	2	2	3	2	1	1	2	12	27	2	2	19.1	3	0	1	2840	2520	350
1112	259	202	27	146.9	54.4	442	8.125	3.00885	2.70037	-999	1.72537	1.20844	0.909431	0.700394	1.32878	0.527094	37	3	2	2	3	2	1	1	2	12	27	2	2	19.1	3	0	1	2840	2520	350
1112	259	216	29	195.1	103.9	661.5	6.3667	3.39057	1.87777	-999	1.8355	1.11303	2.12871	0.606393	0.522868	1.15974	37	3	2	2	3	2	1	1	2	12	27	2	2	19.1	3	0	1	2840	2520	350
1112	259	223	31	191.3	79.6	741	9.30905	3.8735	2.40327	-999	0.75	5.15	2.4448	6.86667	2.10651	3.25973	37	3	2	2	3	2	1	1	2	12	27	2	2	19.1	3	0	1	2840	2520	350
1112	259	251	35	196.1	72.3	591.5	8.18119	3.01632	2.71231	337.122	0.99	4.72	7.1491	4.76768	0.660223	7.22131	37	3	2	2	3	2	1	1	2	12	27	2	2	19.1	3	0	1	2840	2520	350
1113	261	126	18	65.4	28.6	295.7	10.3392	4.52141	2.28671	2.79677	0.62407	0.127204	0.187101	0.20383	0.679867	0.299808	37	3	2	2	3	2	1	1	1	4	32	2	1	23.1	3	1	0	3110	2630	1300
1113	261	203	29	121.4	68	556.5	8.18382	4.58402	1.78529	-999	1.35827	0.795025	1.32275	0.585322	0.601041	0.973846	37	3	2	2	3	2	1	1	1	4	32	2	1	23.1	3	1	0	3110	2630	1300
1113	261	252	36	384.5	90.8	1004.9	11.0672	2.61352	4.23458	156.333	1.61524	1.08123	10.0504	0.669395	0.107581	6.22224	37	3	2	2	3	2	1	1	1	4	32	2	1	23.1	3	1	0	3110	2630	1300
1114	269	140	20	97.7	52.3	639.2	12.2218	6.54248	1.86807	8.73273	1.06459	1.62185	0.437448	1.52345	3.70753	0.410907	38	3	2	2	3	2	1	1	1	12	33	-999	-999	24.2	3	0	0	3300	2980	900
1114	269	196	28	177.9	67.6	1020.8	15.1006	5.73806	2.63166	-999	3.19377	4.70655	1.79473	1.47367	2.62243	0.561947	38	3	2	2	3	2	1	1	1	12	33	-999	-999	24.2	3	0	0	3300	2980	900
1114	269	224	32	373.1	106.7	1437.4	13.4714	3.85259	3.49672	345.529	0.84	5.21	5.53391	6.20238	0.941468	6.58799	38	3	2	2	3	2	1	1	1	12	33	-999	-999	24.2	3	0	0	3300	2980	900
1114	269	252	36	821.7	118.3	1752.2	14.8115	2.13241	6.9459	-999	-999	-999	-999	-999	-999	-999	38	3	2	2	3	2	1	1	1	12	33	-999	-999	24.2	3	0	0	3300	2980	900
1115	241	105	15	12.7	21.5	149.5	6.95349	11.7717	0.590698	-999	0.40381	0.63602	0.0502774	1.57505	12.6502	0.124508	34	2	1	2	2	2	2	2	1	2	26	1	1	-999	-999	1	1	1570	2060	500
1115	241	140	20	25.9	26.4	279.8	10.5985	10.8031	0.981061	5.46	0.40381	2.13067	0.145215	5.27641	14.6725	0.359612	34	2	1	2	2	2	2	2	1	2	26	1	1	-999	-999	1	1	1570	2060	500
1115	241	197	28	94.9	45.1	318	7.051	3.3509	2.10421	-999	0.62407	1.04943	0.290291	1.6816	3.6151	0.465158	34	2	1	2	2	2	2	2	1	2	26	1	1	-999	-999	1	1	1570	2060	500
1115	241	225	32	103.2	39	639.2	16.3897	6.1938	2.64615	121.22	0.66078	0.795025	0.846602	1.20316	0.939078	1.28122	34	2	1	2	2	2	2	2	1	2	26	1	1	-999	-999	1	1	1570	2060	500
1115	241	239	34	164.8	61.2	642.4	10.4967	3.89806	2.69281	-999	0.32	2.09	1.36	6.53125	1.53676	4.25	34	2	1	2	2	2	2	2	1	2	26	1	1	-999	-999	1	1	1570	2060	500
1116	266	98	14	11.4	11.4	190.8	16.7368	16.7368	1	-999	0.25697	0.159005	0.094	0.618769	1.69154	0.365801	38	3	2	2	3	2	1	1	1	14	35	2	2	22	3	0	1	3250	3440	600
1116	266	140	20	76.1	31.8	216.2	6.79874	2.841	2.39308	-999	1.65195	1.49465	3.557	0.904777	0.420199	2.15321	38	3	2	2	3	2	1	1	1	14	35	2	2	22	3	0	1	3250	3440	600
1116	266	196	28	194.2	34.2	314.8	9.20468	1.62101	5.67836	-999	0.49	2.13	2.821	4.34694	0.755051	5.75714	38	3	2	2	3	2	1	1	1	14	35	2	2	22	3	0	1	3250	3440	600
1116	266	224	32	134.9	49.9	556.5	11.1523	4.12528	2.70341	-999	0.59	2.37	1.604	4.01695	1.47756	2.71864	38	3	2	2	3	2	1	1	1	14	35	2	2	22	3	0	1	3250	3440	600
1117	268	91	13	48.3	7.9	114.5	14.4937	2.3706	6.11392	-999	0.22026	0.445214	0.058	2.02131	7.6761	0.263325	38	3	2	2	2	2	3	2	1	12	26	2	2	21	3	1	0	2550	3120	1200
1118	266	91	13	30.5	9.6	254.4	26.5	8.34098	3.17708	-999	0.25697	0.667821	0.034	2.59883	19.6418	0.132311	38	3	2	2	2	2	3	6	1	12	36	2	2	23	3	0	0	2260	2200	500
1118	266	196	28	250.5	24.8	416.6	16.7984	1.66307	10.1008	-999	0.37	2.69	0.321	7.27027	8.38006	0.867568	38	3	2	2	2	2	3	6	1	12	36	2	2	23	3	0	0	2260	2200	500
1118	266	224	32	278.1	65.4	858.6	13.1284	3.08738	4.25229	-999	0.49	2.126	-999	4.33878	-999	-999	38	3	2	2	2	2	3	6	1	12	36	2	2	23	3	0	0	2260	2200	500
1119	234	108	16	32.7	29.7	251.2	8.45791	7.68196	1.10101	-999	0.55065	0.604219	0.143759	1.09728	4.20301	0.261071	33	1	1	1	3	2	2	2	1	2	39	2	1	29.6	2	0	1	1775	2220	1000
1119	234	129	18	123.3	59.3	330.7	5.57673	2.68208	2.07926	-999	2.09247	2.89389	0.815881	1.383	3.54695	0.389913	33	1	1	1	3	2	2	2	1	2	39	2	1	29.6	2	0	1	1775	2220	1000
1119	234	157	23	260.5	55.9	457.9	8.19141	1.75777	4.66011	-999	0.58	1.05	1.77462	1.81034	0.591676	3.05969	33	1	1	1	3	2	2	2	1	2	39	2	1	29.6	2	0	1	1775	2220	1000
1119	234	199	29	455.9	87	887.2	10.1977	1.94604	5.24023	-999	-999	-999	2.87	-999	-999	-999	33	1	1	1	3	2	2	2	1	2	39	2	1	29.6	2	0	1	1775	2220	1000
1120	266	112	16	32.4	24.6	222.6	9.04878	6.87037	1.31707	-999	0.51394	0.286209	0.325	0.556892	0.880643	0.63237	38	3	2	2	2	2	4	4	1	12	30	2	2	28	2	1	0	2790	2660	200
1120	266	126	18	81.7	25.9	222.6	8.59459	2.7246	3.15444	-999	0.58736	0.445214	0.954	0.757992	0.466681	1.62422	38	3	2	2	2	2	4	4	1	12	30	2	2	28	2	1	0	2790	2660	200
1120	266	189	27	258.2	61.6	359.3	5.83279	1.39156	4.19156	-999	0.29	1.55	3.657	5.34483	0.423845	12.6103	38	3	2	2	2	2	4	4	1	12	30	2	2	28	2	1	0	2790	2660	200
1120	266	224	32	307.7	73.7	658.3	8.93216	2.13942	4.17503	-999	0.41	1.54	5.943	3.7561	0.259128	14.4951	38	3	2	2	2	2	4	4	1	12	30	2	2	28	2	1	0	2790	2660	200
1120	266	245	35	482.1	71.7	791.8	11.0432	1.6424	6.72385	-999	0.41	1.62	13.208	3.95122	0.122653	32.2146	38	3	2	2	2	2	4	4	1	12	30	2	2	28	2	1	0	2790	2660	200
1121	266	119	17	19	29.1	270.3	9.28866	14.2263	0.652921	-999	0.47723	0.95403	0.258	1.9991	3.69779	0.54062	38	3	2	2	2	2	1	1	1	15	33	2	2	32	1	0	1	2690	3310	900
1121	266	140	20	69.3	28	238.5	8.51786	3.44156	2.475	-999	0.51394	0.413413	0.713	0.804399	0.579822	1.38732	38	3	2	2	2	2	1	1	1	15	33	2	2	32	1	0	1	2690	3310	900
1121	266	196	28	142.4	38.8	400.7	10.3273	2.8139	3.6701	-999	0.21	1.22	0.51	5.80952	2.39216	2.42857	38	3	2	2	2	2	1	1	1	15	33	2	2	32	1	0	1	2690	3310	900
1121	266	224	32	148.4	35.1	623.3	17.7578	4.20013	4.22792	-999	0.32	1.377	4.887	4.30312	0.281768	15.2719	38	3	2	2	2	2	1	1	1	15	33	2	2	32	1	0	1	2690	3310	900
1124	255	195	27	192.1	83.5	629.7	7.54132	3.27798	2.3006	101.813	0.37	0.82	0.819764	2.21622	1.00029	2.21558	36	2	1	2	3	2	1	1	1	1	28	1	1	37.2	1	0	3	2500	2530	100
1124	255	251	35	391.3	97.1	865	8.90834	2.21058	4.02987	-999	0.51	1.51	1.13301	2.96078	1.33273	2.22159	36	2	1	2	3	2	1	1	1	1	28	1	1	37.2	1	0	3	2500	2530	100
1124	255	251	35	543.2	111.7	1020.8	9.13876	1.87923	4.86303	650.42	0.64	1.49	7.89764	2.32812	0.188664	12.3401	36	2	1	2	3	2	1	1	1	1	28	1	1	37.2	1	0	3	2500	2530	100

## Sheet: Key
KEY
	-999	Missing value
Weeks	1	<34 weeks		Complications	1	Pre-eclampsia
	2	34-<37 weeks			2	IUGR
	3	37+ weeks			3	Pregnancy-induced hypertension
					4	Gestational diabetes
Preterm or term (37)	1	Preterm			5	APH
	2	Term			6	Maternal cardiology complications
					7	Reduced fetal movements
Preterm or term (34)	1	Preterm			8	TTTS
	2	Term			9	NND twin 1 (trisomy 18)
					10	ToF antenatal Dx twin 2
Labour?	1	Spontaneous			11	Gestational thrombocytopenia + obstetric cholestasis
	2	Induction			12	None
	3	Did not labour			13	Twin 2 IUGR and congenital diaphragmatic hernia
					14	Twin 2 talipes
PROM / PPROM?	1	PROM / PPROM			15	Raised BP
	2	No PROM / PPROM
				Currrently smoking?	1	Smoker
Method of delivery	1	Elective Caesarean section			2	Non-smoker
Twin 1 / Twin 2	2	Emergency Caesarean section
	3	Forceps delivery		Ever smoked?	1	Ex-smoker
	4	Spontaneous vaginal delivery			2	Never smoked
	5	Ventouse
	6	Breech assisted		BMI category	1	Obese
	7	Breech spontaneous			2	Overweight
					3	Normal
Chorionicity	1	DC/DA
	2	MC/DA
	3	MC/MA
